# Supplementary material for: Sprouty4 is epigenetically upregulated in human colorectal cancer
Source: Epigenetics. 2022 Nov 16;18(1):2145068. doi: 10.1080/15592294.2022.2145068 (PMC9980603; doi:10.1080/15592294.2022.2145068)
Supplement: Supplemental Material [file KEPI_A_2145068_SM1740.zip]

Archive with 4 entries (3 files):
- supplement/
- supplement/Suppl Fig1.docx
- supplement/Suppl Table I.xls
- supplement/Suppl Table II.xlsx
