# Supplementary material for: Sprouty4 is epigenetically upregulated in human colorectal cancer
Source: Epigenetics. 2022 Nov 16;18(1):2145068. doi: 10.1080/15592294.2022.2145068 (PMC9980603; doi:10.1080/15592294.2022.2145068)
Supplement: Supplemental Material [file KEPI_A_2145068_SM1740.zip › supplement/Suppl Table I.xls]

## Sheet: Patient information
	Supplementary Table I. Clinical information from 13 CRC patients used in the methylation portion of this study.
	Study ID	Age at Consent	Race	Case diagnosis	Personal history of Diabetes	Type of Diabetes	BMI	Colorectal cancer	Tumor Location	Tumor differentiation	Tumor size (mm)	AJCC Classification/Staging	History of alcohol use	History of tobacco use
	T/C#492	76.8	White	CRC	Yes	Type 2	29.9609	Yes	Distal/Left Colon (splenic flexure to rectum)	WD	2.2 cm x 1.7 cm x 1.1 cm	pT3,N0	No	No
	T/C#499	80.2	White	CRC	No	-	30.4381	Yes	Distal/Left Colon (splenic flexure to rectum)	MD	3.7 x 1.2 x 1.0 cm	pT2	Yes	Yes
	T/C#511	67	Asian	CRC	Not available	-	25.2659	Yes	Proximal/Right Colon (cecum to splenic flexure)	MD	7 cm x 4.4 cm x 2 cm	pT3-tumor invades through the muscularis propria into pericolorectal tissues	No	Yes
	T/C#517	43.7	White	Polyp, CRC	Not available	-	42.6953	Yes	Distal/Left Colon (splenic flexure to rectum)	MD	4.5 cm x 4.0 cm x 0.6 cm	pT3N0	Yes	Yes
	T/C#518	35.7	AA	CRC	Not available	-	32.2632	Yes	Proximal/Right Colon (cecum to splenic flexure)	WD	7.5 x 5.5 x 1.0	pT3 ,pN0	Yes	Yes
	T/C#519	91	AA	CRC	Not available	-	22.6079	Yes	Proximal/Right Colon (cecum to splenic flexure)	MD	4.1 x 2.7 x 0.7 cm	pT2, N0	No	Yes
	T/C#520	68.3	AA	Polyp, CRC	Yes	-	29.5052	Yes	Proximal/Right Colon (cecum to splenic flexure)	PD	8.0 x 4.0 x 1.2 cm	pT3, N0	Yes	Yes
	T/C#534	66.6	White	CRC	No	-	52.3504	Yes	Distal/Left Colon (splenic flexure to rectum)	MD	2.8 x 2.2 x 0.5 cm	pT3, N0	Yes	No
	T/C#535	65	AA	CRC	No	-	38.9	Yes	Proximal/Right Colon (cecum to splenic flexure)	MD	10.5 cm x 7.0 cm x 5.0 cm, 2.3 x 1.4 cm x 1.3 cm	pT3(m)N0	Yes	Former Smoker
	T/C#542	76.2	White	Poly, CRC	Yes	Type 2	33.6888	Yes	Distal/Left Colon (splenic flexure to rectum)	MD	5.5 x 5.0 x 2.5 cm	pT3N0	No	Yes
	T/C#800	67.6	White	CRC	No	-	19.2	Yes	Proximal/Right Colon (cecum to splenic flexure)	MD	5.0 x 3.0 x 1.6 cm	pT4a, N0	NA	Former Smoker
	T/C#900	56.2	White	CRC	No	-	20.89	Yes	Proximal/Right Colon (cecum to splenic flexure)	MD	3.2 cm x 3.1 cm x 1.1 cm	pT4a, N1a	yes	Former Smoker
	T/C#111	74.6	White	Poly, CRC	No	-	25.7978	Yes	Proximal/Right Colon (cecum to splenic flexure)	PD	7.5 cm	pT1, N0	Yes	Yes
	T/C = Tumor/Control									WD=Well differentiated
										MD= Moderately differentiated
										PD= Poorly differentiated
