# Supplementary material for: Sprouty4 is epigenetically upregulated in human colorectal cancer
Source: Epigenetics. 2022 Nov 16;18(1):2145068. doi: 10.1080/15592294.2022.2145068 (PMC9980603; doi:10.1080/15592294.2022.2145068)
Supplement: Supplemental Material [file KEPI_A_2145068_SM1740.zip › supplement/Suppl Table II.xlsx]

## Sheet: Sheet1
Supplementary Table II. Clinical information of CRC patients archived in The Cancer Genome Atlas (TCGA).
case_id	case_submitter_id	project_id	age_at_index	days_to_birth	days_to_death	ethnicity	gender	race	vital_status	year_of_birth	year_of_death	age_at_diagnosis	ajcc_pathologic_m	ajcc_pathologic_n	ajcc_pathologic_stage	ajcc_pathologic_t	ajcc_staging_system_edition	classification_of_tumor	days_to_last_follow_up	primary_diagnosis	prior_malignancy	prior_treatment	progression_or_recurrence	site_of_resection_or_biopsy	synchronous_malignancy	tissue_or_organ_of_origin	tumor_stage	year_of_diagnosis	treatment_or_therapy	treatment_type
a9cb21d1-4c4a-4f30-ad4d-c54bed26f187	TCGA-AA-3975	TCGA-COAD	80	-29310	'--	not reported	male	not reported	Alive	1929	'--	29310	M0	N0	Stage I	T2	6th	not reported	1036	Adenocarcinoma, NOS	no	No	not reported	Colon, NOS	No	Colon, NOS	stage i	2009	no	Radiation Therapy, NOS
a9cb21d1-4c4a-4f30-ad4d-c54bed26f187	TCGA-AA-3975	TCGA-COAD	80	-29310	'--	not reported	male	not reported	Alive	1929	'--	29310	M0	N0	Stage I	T2	6th	not reported	1036	Adenocarcinoma, NOS	no	No	not reported	Colon, NOS	No	Colon, NOS	stage i	2009	no	Pharmaceutical Therapy, NOS
ca22edd4-eb7c-4677-84aa-6f0354459a19	TCGA-AA-A00R	TCGA-COAD	64	-23528	'--	not reported	female	not reported	Alive	1944	'--	23528	M0	N0	Stage I	T2	6th	not reported	30	Adenocarcinoma, NOS	no	No	not reported	Cecum	No	Cecum	stage i	2008	not reported	Pharmaceutical Therapy, NOS
ca22edd4-eb7c-4677-84aa-6f0354459a19	TCGA-AA-A00R	TCGA-COAD	64	-23528	'--	not reported	female	not reported	Alive	1944	'--	23528	M0	N0	Stage I	T2	6th	not reported	30	Adenocarcinoma, NOS	no	No	not reported	Cecum	No	Cecum	stage i	2008	not reported	Radiation Therapy, NOS
acd51808-870c-4684-a2de-aa0b058729e1	TCGA-AY-A69D	TCGA-COAD	55	-20299	'--	not hispanic or latino	female	black or african american	Alive	1957	'--	20299	M0	N0	Stage IIA	T3	7th	not reported	543	Adenocarcinoma, NOS	no	No	not reported	Transverse colon	No	Transverse colon	stage iia	2012	no	Pharmaceutical Therapy, NOS
acd51808-870c-4684-a2de-aa0b058729e1	TCGA-AY-A69D	TCGA-COAD	55	-20299	'--	not hispanic or latino	female	black or african american	Alive	1957	'--	20299	M0	N0	Stage IIA	T3	7th	not reported	543	Adenocarcinoma, NOS	no	No	not reported	Transverse colon	No	Transverse colon	stage iia	2012	no	Radiation Therapy, NOS
b612d491-7442-4119-a53c-5ebcc35c31f4	TCGA-A6-2672	TCGA-COAD	82	-30237	'--	not hispanic or latino	female	white	Alive	1927	'--	30237	M0	N1	Stage IIIB	T3	'--	not reported	1419	Adenocarcinoma, NOS	no	No	not reported	Cecum	No	Colon, NOS	stage iiib	2009	no	Radiation Therapy, NOS
b612d491-7442-4119-a53c-5ebcc35c31f4	TCGA-A6-2672	TCGA-COAD	82	-30237	'--	not hispanic or latino	female	white	Alive	1927	'--	30237	M0	N1	Stage IIIB	T3	'--	not reported	1419	Adenocarcinoma, NOS	no	No	not reported	Cecum	No	Colon, NOS	stage iiib	2009	no	Pharmaceutical Therapy, NOS
794131b8-f4be-4f15-b3b9-6f0b10a5a38b	TCGA-CA-6715	TCGA-COAD	63	-23075	'--	not hispanic or latino	male	asian	Alive	1947	'--	23075	M0	N1	Stage IIIB	T3	6th	not reported	383	Papillary adenocarcinoma, NOS	no	No	not reported	Sigmoid colon	No	Sigmoid colon	stage iiib	2010	yes	Pharmaceutical Therapy, NOS
794131b8-f4be-4f15-b3b9-6f0b10a5a38b	TCGA-CA-6715	TCGA-COAD	63	-23075	'--	not hispanic or latino	male	asian	Alive	1947	'--	23075	M0	N1	Stage IIIB	T3	6th	not reported	383	Papillary adenocarcinoma, NOS	no	No	not reported	Sigmoid colon	No	Sigmoid colon	stage iiib	2010	no	Radiation Therapy, NOS
567ddc8e-2b00-417d-a326-479cb02e08dd	TCGA-G4-6304	TCGA-COAD	66	-24172	'--	not hispanic or latino	female	white	Alive	1940	'--	24172	M0	N0	Stage IIB	T4	6th	not reported	1631	Adenocarcinoma, NOS	no	No	not reported	Transverse colon	No	Transverse colon	stage iib	2006	no	Radiation Therapy, NOS
567ddc8e-2b00-417d-a326-479cb02e08dd	TCGA-G4-6304	TCGA-COAD	66	-24172	'--	not hispanic or latino	female	white	Alive	1940	'--	24172	M0	N0	Stage IIB	T4	6th	not reported	1631	Adenocarcinoma, NOS	no	No	not reported	Transverse colon	No	Transverse colon	stage iib	2006	yes	Pharmaceutical Therapy, NOS
127f738d-afa1-42f6-a9a0-f33806667b84	TCGA-AA-3562	TCGA-COAD	82	-30254	'--	not reported	male	not reported	Alive	1926	'--	30254	M0	N2	Stage IIIC	T3	6th	not reported	608	Adenocarcinoma, NOS	yes	No	not reported	Colon, NOS	Not Reported	Colon, NOS	stage iiic	2008	no	Radiation Therapy, NOS
127f738d-afa1-42f6-a9a0-f33806667b84	TCGA-AA-3562	TCGA-COAD	82	-30254	'--	not reported	male	not reported	Alive	1926	'--	30254	M0	N2	Stage IIIC	T3	6th	not reported	608	Adenocarcinoma, NOS	yes	No	not reported	Colon, NOS	Not Reported	Colon, NOS	stage iiic	2008	yes	Pharmaceutical Therapy, NOS
f5c3bc61-1018-4351-bb23-aacc1459365f	TCGA-AA-3710	TCGA-COAD	80	-29465	'--	not reported	female	not reported	Alive	1928	'--	29465	M0	N0	Stage IIA	T3	6th	not reported	821	Adenocarcinoma, NOS	no	No	not reported	Hepatic flexure of colon	No	Ascending colon	stage iia	2008	no	Radiation Therapy, NOS
f5c3bc61-1018-4351-bb23-aacc1459365f	TCGA-AA-3710	TCGA-COAD	80	-29465	'--	not reported	female	not reported	Alive	1928	'--	29465	M0	N0	Stage IIA	T3	6th	not reported	821	Adenocarcinoma, NOS	no	No	not reported	Hepatic flexure of colon	No	Ascending colon	stage iia	2008	no	Pharmaceutical Therapy, NOS
7a6c54f1-f4e4-426b-b306-2ca3c4de12ca	TCGA-AA-3854	TCGA-COAD	71	-26022	'--	not reported	female	not reported	Alive	1938	'--	26022	M0	N0	Stage I	T2	6th	not reported	1096	Mucinous adenocarcinoma	no	No	not reported	Colon, NOS	No	Colon, NOS	stage i	2009	no	Pharmaceutical Therapy, NOS
7a6c54f1-f4e4-426b-b306-2ca3c4de12ca	TCGA-AA-3854	TCGA-COAD	71	-26022	'--	not reported	female	not reported	Alive	1938	'--	26022	M0	N0	Stage I	T2	6th	not reported	1096	Mucinous adenocarcinoma	no	No	not reported	Colon, NOS	No	Colon, NOS	stage i	2009	no	Radiation Therapy, NOS
0dc41cd5-0672-407c-9b4a-0f5f3970aa54	TCGA-A6-5660	TCGA-COAD	73	-26803	'--	not hispanic or latino	male	black or african american	Alive	1937	'--	26803	M0	N2b	Stage IIIC	T3	'--	not reported	888	Adenocarcinoma, NOS	no	No	not reported	Cecum	No	Colon, NOS	stage iiic	2010	yes	Pharmaceutical Therapy, NOS
0dc41cd5-0672-407c-9b4a-0f5f3970aa54	TCGA-A6-5660	TCGA-COAD	73	-26803	'--	not hispanic or latino	male	black or african american	Alive	1937	'--	26803	M0	N2b	Stage IIIC	T3	'--	not reported	888	Adenocarcinoma, NOS	no	No	not reported	Cecum	No	Colon, NOS	stage iiic	2010	no	Radiation Therapy, NOS
38d65618-4857-490e-86b3-0a3f772a9f60	TCGA-CK-5916	TCGA-COAD	71	-26024	643	not hispanic or latino	female	white	Dead	1932	2004	26024	M0	N0	Stage I	T1	6th	not reported	'--	Adenocarcinoma, NOS	no	No	not reported	Ascending colon	No	Ascending colon	stage i	2003	no	Radiation Therapy, NOS
38d65618-4857-490e-86b3-0a3f772a9f60	TCGA-CK-5916	TCGA-COAD	71	-26024	643	not hispanic or latino	female	white	Dead	1932	2004	26024	M0	N0	Stage I	T1	6th	not reported	'--	Adenocarcinoma, NOS	no	No	not reported	Ascending colon	No	Ascending colon	stage i	2003	no	Pharmaceutical Therapy, NOS
fdffda5f-72b2-4153-b7f1-d7043b7ca898	TCGA-AA-3818	TCGA-COAD	78	-28763	30	not reported	female	not reported	Dead	1929	2007	28763	M0	N0	Stage IIA	T3	6th	not reported	'--	Adenocarcinoma, NOS	no	No	not reported	Colon, NOS	No	Colon, NOS	stage iia	2007	not reported	Radiation Therapy, NOS
fdffda5f-72b2-4153-b7f1-d7043b7ca898	TCGA-AA-3818	TCGA-COAD	78	-28763	30	not reported	female	not reported	Dead	1929	2007	28763	M0	N0	Stage IIA	T3	6th	not reported	'--	Adenocarcinoma, NOS	no	No	not reported	Colon, NOS	No	Colon, NOS	stage iia	2007	not reported	Pharmaceutical Therapy, NOS
d5a296ae-c165-413c-adcc-33c9e99ff873	TCGA-D5-7000	TCGA-COAD	79	-28913	'--	not hispanic or latino	female	white	Alive	1932	'--	28913	M0	N0	Stage I	T2	7th	not reported	312	Mucinous adenocarcinoma	no	No	not reported	Cecum	No	Cecum	stage i	2011	no	Pharmaceutical Therapy, NOS
d5a296ae-c165-413c-adcc-33c9e99ff873	TCGA-D5-7000	TCGA-COAD	79	-28913	'--	not hispanic or latino	female	white	Alive	1932	'--	28913	M0	N0	Stage I	T2	7th	not reported	312	Mucinous adenocarcinoma	no	No	not reported	Cecum	No	Cecum	stage i	2011	no	Radiation Therapy, NOS
80809d79-92e1-4d6c-ba2e-0a9589997792	TCGA-AA-A01C	TCGA-COAD	75	-27729	'--	not reported	male	not reported	Alive	1934	'--	27729	M0	N1	Stage IIIA	T2	6th	not reported	457	Adenocarcinoma, NOS	no	No	not reported	Ascending colon	No	Ascending colon	stage iiia	2009	no	Radiation Therapy, NOS
80809d79-92e1-4d6c-ba2e-0a9589997792	TCGA-AA-A01C	TCGA-COAD	75	-27729	'--	not reported	male	not reported	Alive	1934	'--	27729	M0	N1	Stage IIIA	T2	6th	not reported	457	Adenocarcinoma, NOS	no	No	not reported	Ascending colon	No	Ascending colon	stage iiia	2009	no	Pharmaceutical Therapy, NOS
613aa3e8-a70b-45a9-9c08-0c2346c8bf00	TCGA-AD-A5EJ	TCGA-COAD	74	-27180	'--	not hispanic or latino	female	black or african american	Alive	1938	'--	27180	MX	N0	Stage IIA	T3	7th	not reported	0	Adenocarcinoma, NOS	no	No	not reported	Cecum	No	Cecum	stage iia	2012	not reported	Radiation Therapy, NOS
613aa3e8-a70b-45a9-9c08-0c2346c8bf00	TCGA-AD-A5EJ	TCGA-COAD	74	-27180	'--	not hispanic or latino	female	black or african american	Alive	1938	'--	27180	MX	N0	Stage IIA	T3	7th	not reported	0	Adenocarcinoma, NOS	no	No	not reported	Cecum	No	Cecum	stage iia	2012	not reported	Pharmaceutical Therapy, NOS
e6ec5a68-7555-4f26-bd7e-9cdb4c5f7004	TCGA-AA-3549	TCGA-COAD	69	-25415	'--	not reported	male	not reported	Alive	1939	'--	25415	M0	N0	Stage I	T2	6th	not reported	639	Adenocarcinoma, NOS	no	No	not reported	Colon, NOS	No	Colon, NOS	stage i	2008	no	Pharmaceutical Therapy, NOS
e6ec5a68-7555-4f26-bd7e-9cdb4c5f7004	TCGA-AA-3549	TCGA-COAD	69	-25415	'--	not reported	male	not reported	Alive	1939	'--	25415	M0	N0	Stage I	T2	6th	not reported	639	Adenocarcinoma, NOS	no	No	not reported	Colon, NOS	No	Colon, NOS	stage i	2008	yes	Radiation Therapy, NOS
e7dbfca1-9657-4952-8e0d-dec6373dda5b	TCGA-G4-6321	TCGA-COAD	60	-21921	'--	not hispanic or latino	female	white	Alive	1949	'--	21921	MX	N1	Stage III	T2	6th	not reported	672	Adenocarcinoma, NOS	yes	No	not reported	Cecum	Not Reported	Cecum	stage iii	2009	no	Radiation Therapy, NOS
e7dbfca1-9657-4952-8e0d-dec6373dda5b	TCGA-G4-6321	TCGA-COAD	60	-21921	'--	not hispanic or latino	female	white	Alive	1949	'--	21921	MX	N1	Stage III	T2	6th	not reported	672	Adenocarcinoma, NOS	yes	No	not reported	Cecum	Not Reported	Cecum	stage iii	2009	yes	Pharmaceutical Therapy, NOS
39d3b5b3-d51e-4d77-a8aa-2977fa734fab	TCGA-AA-3869	TCGA-COAD	76	-28062	822	not reported	male	not reported	Dead	1933	'--	28062	M1	N2	Stage IV	T4	6th	not reported	0	Adenocarcinoma, NOS	no	No	not reported	Cecum	No	Cecum	stage iv	2009	no	Radiation Therapy, NOS
39d3b5b3-d51e-4d77-a8aa-2977fa734fab	TCGA-AA-3869	TCGA-COAD	76	-28062	822	not reported	male	not reported	Dead	1933	'--	28062	M1	N2	Stage IV	T4	6th	not reported	0	Adenocarcinoma, NOS	no	No	not reported	Cecum	No	Cecum	stage iv	2009	yes	Pharmaceutical Therapy, NOS
268c01b3-d2ce-44c0-a2fe-ea846a1253cc	TCGA-CA-6717	TCGA-COAD	57	-20984	'--	not hispanic or latino	male	asian	Alive	1953	'--	20984	M0	N0	Stage IIA	T3	6th	not reported	388	Mucinous adenocarcinoma	no	No	not reported	Ascending colon	No	Ascending colon	stage iia	2010	yes	Pharmaceutical Therapy, NOS
268c01b3-d2ce-44c0-a2fe-ea846a1253cc	TCGA-CA-6717	TCGA-COAD	57	-20984	'--	not hispanic or latino	male	asian	Alive	1953	'--	20984	M0	N0	Stage IIA	T3	6th	not reported	388	Mucinous adenocarcinoma	no	No	not reported	Ascending colon	No	Ascending colon	stage iia	2010	no	Radiation Therapy, NOS
f3b9defb-88ed-4c95-9feb-7197d869676c	TCGA-AA-3680	TCGA-COAD	67	-24655	335	not reported	female	not reported	Dead	1939	'--	24655	M1	N2	Stage IV	T4	6th	not reported	0	Adenocarcinoma, NOS	no	No	not reported	Cecum	No	Cecum	stage iv	2006	no	Radiation Therapy, NOS
f3b9defb-88ed-4c95-9feb-7197d869676c	TCGA-AA-3680	TCGA-COAD	67	-24655	335	not reported	female	not reported	Dead	1939	'--	24655	M1	N2	Stage IV	T4	6th	not reported	0	Adenocarcinoma, NOS	no	No	not reported	Cecum	No	Cecum	stage iv	2006	yes	Pharmaceutical Therapy, NOS
ab9cc98a-86ae-4913-bcb2-cc3aeff8abb1	TCGA-G4-6298	TCGA-COAD	90	-32872	0	not hispanic or latino	male	black or african american	Dead	1915	2006	32872	MX	N1	Stage IIIB	T4a	6th	not reported	'--	Adenocarcinoma, NOS	yes	No	not reported	Cecum	Not Reported	Cecum	stage iiib	2005	no	Radiation Therapy, NOS
ab9cc98a-86ae-4913-bcb2-cc3aeff8abb1	TCGA-G4-6298	TCGA-COAD	90	-32872	0	not hispanic or latino	male	black or african american	Dead	1915	2006	32872	MX	N1	Stage IIIB	T4a	6th	not reported	'--	Adenocarcinoma, NOS	yes	No	not reported	Cecum	Not Reported	Cecum	stage iiib	2005	no	Pharmaceutical Therapy, NOS
4beee9d4-ee52-4fed-bcc4-d300f5ddd4d0	TCGA-A6-5661	TCGA-COAD	80	-29446	'--	not hispanic or latino	female	black or african american	Alive	1930	'--	29446	M0	N0	Stage IIA	T3	'--	not reported	1020	Adenocarcinoma, NOS	no	No	not reported	Ascending colon	No	Ascending colon	stage iia	2010	no	Radiation Therapy, NOS
4beee9d4-ee52-4fed-bcc4-d300f5ddd4d0	TCGA-A6-5661	TCGA-COAD	80	-29446	'--	not hispanic or latino	female	black or african american	Alive	1930	'--	29446	M0	N0	Stage IIA	T3	'--	not reported	1020	Adenocarcinoma, NOS	no	No	not reported	Ascending colon	No	Ascending colon	stage iia	2010	no	Pharmaceutical Therapy, NOS
26a41625-4680-47b2-afa9-6a72b148e1c0	TCGA-CA-5254	TCGA-COAD	42	-15415	'--	not hispanic or latino	female	asian	Alive	1968	'--	15415	M0	N0	Stage IIA	T3	6th	not reported	386	Adenocarcinoma, NOS	no	No	not reported	Colon, NOS	No	Colon, NOS	stage iia	2010	no	Radiation Therapy, NOS
26a41625-4680-47b2-afa9-6a72b148e1c0	TCGA-CA-5254	TCGA-COAD	42	-15415	'--	not hispanic or latino	female	asian	Alive	1968	'--	15415	M0	N0	Stage IIA	T3	6th	not reported	386	Adenocarcinoma, NOS	no	No	not reported	Colon, NOS	No	Colon, NOS	stage iia	2010	yes	Pharmaceutical Therapy, NOS
14c13b05-abfe-472e-83a9-b28f60e58ad8	TCGA-G4-6310	TCGA-COAD	69	-25243	'--	not hispanic or latino	male	white	Alive	1939	'--	25243	M0	N1	Stage IIIB	T3	6th	not reported	1935	Adenocarcinoma, NOS	yes	No	not reported	Colon, NOS	Not Reported	Colon, NOS	stage iiib	2008	yes	Radiation Therapy, NOS
14c13b05-abfe-472e-83a9-b28f60e58ad8	TCGA-G4-6310	TCGA-COAD	69	-25243	'--	not hispanic or latino	male	white	Alive	1939	'--	25243	M0	N1	Stage IIIB	T3	6th	not reported	1935	Adenocarcinoma, NOS	yes	No	not reported	Colon, NOS	Not Reported	Colon, NOS	stage iiib	2008	yes	Pharmaceutical Therapy, NOS
80e677b1-5ebe-4069-a1a5-1538ffee6642	TCGA-AA-3509	TCGA-COAD	54	-19786	'--	not reported	female	not reported	Alive	1951	'--	19786	M0	N0	Stage II	T3	5th	not reported	1915	Adenocarcinoma, NOS	no	No	not reported	Sigmoid colon	No	Sigmoid colon	stage ii	2005	no	Radiation Therapy, NOS
80e677b1-5ebe-4069-a1a5-1538ffee6642	TCGA-AA-3509	TCGA-COAD	54	-19786	'--	not reported	female	not reported	Alive	1951	'--	19786	M0	N0	Stage II	T3	5th	not reported	1915	Adenocarcinoma, NOS	no	No	not reported	Sigmoid colon	No	Sigmoid colon	stage ii	2005	no	Pharmaceutical Therapy, NOS
7b47489f-c3cc-4388-b5d7-c7c02790a5f6	TCGA-AA-3956	TCGA-COAD	65	-24045	'--	not reported	male	not reported	Alive	1942	'--	24045	M0	N0	Stage IIA	T3	6th	not reported	1035	Adenocarcinoma, NOS	no	No	not reported	Cecum	No	Cecum	stage iia	2007	no	Radiation Therapy, NOS
7b47489f-c3cc-4388-b5d7-c7c02790a5f6	TCGA-AA-3956	TCGA-COAD	65	-24045	'--	not reported	male	not reported	Alive	1942	'--	24045	M0	N0	Stage IIA	T3	6th	not reported	1035	Adenocarcinoma, NOS	no	No	not reported	Cecum	No	Cecum	stage iia	2007	no	Pharmaceutical Therapy, NOS
b54865b6-824e-4163-b759-21a6eacc98ce	TCGA-A6-6781	TCGA-COAD	43	-15842	'--	not hispanic or latino	male	white	Alive	1968	'--	15842	MX	N1b	Stage IIIC	T4b	7th	not reported	598	Mucinous adenocarcinoma	no	No	not reported	Colon, NOS	No	Colon, NOS	stage iiic	2011	yes	Pharmaceutical Therapy, NOS
b54865b6-824e-4163-b759-21a6eacc98ce	TCGA-A6-6781	TCGA-COAD	43	-15842	'--	not hispanic or latino	male	white	Alive	1968	'--	15842	MX	N1b	Stage IIIC	T4b	7th	not reported	598	Mucinous adenocarcinoma	no	No	not reported	Colon, NOS	No	Colon, NOS	stage iiic	2011	no	Radiation Therapy, NOS
94067eb7-98b7-4975-bab1-c09e1b454a25	TCGA-D5-5541	TCGA-COAD	63	-23109	'--	not hispanic or latino	male	white	Alive	1947	'--	23109	M0	N1a	Stage IIIB	T3	'--	not reported	1701	Adenocarcinoma, NOS	no	No	not reported	Sigmoid colon	No	Sigmoid colon	stage iiib	2010	no	Radiation Therapy, NOS
94067eb7-98b7-4975-bab1-c09e1b454a25	TCGA-D5-5541	TCGA-COAD	63	-23109	'--	not hispanic or latino	male	white	Alive	1947	'--	23109	M0	N1a	Stage IIIB	T3	'--	not reported	1701	Adenocarcinoma, NOS	no	No	not reported	Sigmoid colon	No	Sigmoid colon	stage iiib	2010	yes	Pharmaceutical Therapy, NOS
57a2044d-20cc-4d02-b268-ce570a0fabe3	TCGA-AA-3713	TCGA-COAD	68	-24927	'--	not reported	male	not reported	Alive	1937	'--	24927	M1	N0	Stage IV	T3	5th	not reported	579	Adenocarcinoma, NOS	yes	No	not reported	Colon, NOS	Not Reported	Colon, NOS	stage iv	2005	yes	Pharmaceutical Therapy, NOS
57a2044d-20cc-4d02-b268-ce570a0fabe3	TCGA-AA-3713	TCGA-COAD	68	-24927	'--	not reported	male	not reported	Alive	1937	'--	24927	M1	N0	Stage IV	T3	5th	not reported	579	Adenocarcinoma, NOS	yes	No	not reported	Colon, NOS	Not Reported	Colon, NOS	stage iv	2005	yes	Radiation Therapy, NOS
4c6c8d3d-e4a3-490a-9211-cfbe7e6ee25b	TCGA-A6-5665	TCGA-COAD	84	-30915	'--	not hispanic or latino	female	white	Alive	1926	'--	30915	M0	N0	Stage IIA	T3	7th	not reported	671	Adenocarcinoma, NOS	no	No	not reported	Ascending colon	No	Ascending colon	stage iia	2010	no	Radiation Therapy, NOS
4c6c8d3d-e4a3-490a-9211-cfbe7e6ee25b	TCGA-A6-5665	TCGA-COAD	84	-30915	'--	not hispanic or latino	female	white	Alive	1926	'--	30915	M0	N0	Stage IIA	T3	7th	not reported	671	Adenocarcinoma, NOS	no	No	not reported	Ascending colon	No	Ascending colon	stage iia	2010	no	Pharmaceutical Therapy, NOS
dbbee8f5-d83d-4195-85cf-f89d327da0a9	TCGA-A6-5657	TCGA-COAD	65	-23920	'--	not hispanic or latino	male	black or african american	Alive	1945	'--	23920	M0	N1	Stage IIIB	T3	'--	not reported	962	Adenocarcinoma, NOS	no	No	not reported	Colon, NOS	No	Colon, NOS	stage iiib	2010	no	Radiation Therapy, NOS
dbbee8f5-d83d-4195-85cf-f89d327da0a9	TCGA-A6-5657	TCGA-COAD	65	-23920	'--	not hispanic or latino	male	black or african american	Alive	1945	'--	23920	M0	N1	Stage IIIB	T3	'--	not reported	962	Adenocarcinoma, NOS	no	No	not reported	Colon, NOS	No	Colon, NOS	stage iiib	2010	yes	Pharmaceutical Therapy, NOS
fafd4576-0709-49e1-926f-ad1ee09907ec	TCGA-A6-2683	TCGA-COAD	57	-20871	504	not hispanic or latino	female	white	Dead	1952	'--	20871	M1	N0	Stage IV	T4	6th	not reported	472	Adenocarcinoma, NOS	no	No	not reported	Ascending colon	No	Ascending colon	stage iv	2009	yes	Pharmaceutical Therapy, NOS
fafd4576-0709-49e1-926f-ad1ee09907ec	TCGA-A6-2683	TCGA-COAD	57	-20871	504	not hispanic or latino	female	white	Dead	1952	'--	20871	M1	N0	Stage IV	T4	6th	not reported	472	Adenocarcinoma, NOS	no	No	not reported	Ascending colon	No	Ascending colon	stage iv	2009	no	Radiation Therapy, NOS
b6202d8d-dd3c-4fa2-9242-6e55759846af	TCGA-CM-5344	TCGA-COAD	39	-14426	'--	hispanic or latino	female	white	Alive	1971	'--	14426	M0	N1b	Stage IIIB	T3	7th	not reported	670	Adenocarcinoma, NOS	no	No	not reported	Sigmoid colon	No	Sigmoid colon	stage iiib	2010	yes	Pharmaceutical Therapy, NOS
b6202d8d-dd3c-4fa2-9242-6e55759846af	TCGA-CM-5344	TCGA-COAD	39	-14426	'--	hispanic or latino	female	white	Alive	1971	'--	14426	M0	N1b	Stage IIIB	T3	7th	not reported	670	Adenocarcinoma, NOS	no	No	not reported	Sigmoid colon	No	Sigmoid colon	stage iiib	2010	no	Radiation Therapy, NOS
5498d5ef-ad24-4034-9750-7c996c5355e1	TCGA-AA-3875	TCGA-COAD	78	-28640	'--	not reported	female	not reported	Alive	1929	'--	28640	M0	N0	Stage I	T1	6th	not reported	549	Adenocarcinoma, NOS	no	No	not reported	Ascending colon	No	Ascending colon	stage i	2007	no	Radiation Therapy, NOS
5498d5ef-ad24-4034-9750-7c996c5355e1	TCGA-AA-3875	TCGA-COAD	78	-28640	'--	not reported	female	not reported	Alive	1929	'--	28640	M0	N0	Stage I	T1	6th	not reported	549	Adenocarcinoma, NOS	no	No	not reported	Ascending colon	No	Ascending colon	stage i	2007	no	Pharmaceutical Therapy, NOS
764c97c9-01d3-45cb-86bd-f8a52b5468da	TCGA-AA-A02R	TCGA-COAD	84	-30834	670	not reported	female	not reported	Dead	1922	2007	30834	M0	N0	Stage IIA	T3	6th	not reported	'--	Adenocarcinoma, NOS	no	No	not reported	Cecum	No	Cecum	stage iia	2006	not reported	Radiation Therapy, NOS
764c97c9-01d3-45cb-86bd-f8a52b5468da	TCGA-AA-A02R	TCGA-COAD	84	-30834	670	not reported	female	not reported	Dead	1922	2007	30834	M0	N0	Stage IIA	T3	6th	not reported	'--	Adenocarcinoma, NOS	no	No	not reported	Cecum	No	Cecum	stage iia	2006	not reported	Pharmaceutical Therapy, NOS
6fa41234-9077-4d05-a295-6820f3bedf5b	TCGA-AA-A02O	TCGA-COAD	82	-30288	'--	not reported	male	not reported	Alive	1923	'--	30288	M0	N0	Stage II	T3	6th	not reported	28	Adenocarcinoma, NOS	no	No	not reported	Transverse colon	No	Transverse colon	stage ii	2005	not reported	Pharmaceutical Therapy, NOS
6fa41234-9077-4d05-a295-6820f3bedf5b	TCGA-AA-A02O	TCGA-COAD	82	-30288	'--	not reported	male	not reported	Alive	1923	'--	30288	M0	N0	Stage II	T3	6th	not reported	28	Adenocarcinoma, NOS	no	No	not reported	Transverse colon	No	Transverse colon	stage ii	2005	not reported	Radiation Therapy, NOS
01240896-3f3f-4bf9-9799-55c87bfacf36	TCGA-F4-6854	TCGA-COAD	77	-28272	'--	not hispanic or latino	female	white	Alive	1934	'--	28272	M0	N0	Stage IIA	T3	7th	not reported	16	Adenocarcinoma, NOS	no	No	not reported	Sigmoid colon	No	Sigmoid colon	stage iia	2011	no	Pharmaceutical Therapy, NOS
01240896-3f3f-4bf9-9799-55c87bfacf36	TCGA-F4-6854	TCGA-COAD	77	-28272	'--	not hispanic or latino	female	white	Alive	1934	'--	28272	M0	N0	Stage IIA	T3	7th	not reported	16	Adenocarcinoma, NOS	no	No	not reported	Sigmoid colon	No	Sigmoid colon	stage iia	2011	no	Radiation Therapy, NOS
d976782c-90c1-421d-b83c-7fc2617e2709	TCGA-A6-2677	TCGA-COAD	68	-25143	740	not hispanic or latino	female	white	Dead	1941	'--	25143	M0	N2	Stage IIIC	T3	6th	not reported	541	Adenocarcinoma, NOS	yes	No	not reported	Cecum	Not Reported	Colon, NOS	stage iiic	2009	yes	Pharmaceutical Therapy, NOS
d976782c-90c1-421d-b83c-7fc2617e2709	TCGA-A6-2677	TCGA-COAD	68	-25143	740	not hispanic or latino	female	white	Dead	1941	'--	25143	M0	N2	Stage IIIC	T3	6th	not reported	541	Adenocarcinoma, NOS	yes	No	not reported	Cecum	Not Reported	Colon, NOS	stage iiic	2009	no	Radiation Therapy, NOS
c83d38fc-e011-4f75-a100-96513611f3e9	TCGA-QG-A5YV	TCGA-COAD	64	-23499	'--	not hispanic or latino	female	black or african american	Alive	1947	'--	23499	MX	N1a	Stage IIIC	T4b	7th	not reported	1301	Adenocarcinoma, NOS	no	No	not reported	Sigmoid colon	No	Sigmoid colon	stage iiic	2011	no	Radiation Therapy, NOS
c83d38fc-e011-4f75-a100-96513611f3e9	TCGA-QG-A5YV	TCGA-COAD	64	-23499	'--	not hispanic or latino	female	black or african american	Alive	1947	'--	23499	MX	N1a	Stage IIIC	T4b	7th	not reported	1301	Adenocarcinoma, NOS	no	No	not reported	Sigmoid colon	No	Sigmoid colon	stage iiic	2011	yes	Pharmaceutical Therapy, NOS
09942e9f-c178-44bc-9cd9-f5bfa350b23f	TCGA-AA-3519	TCGA-COAD	63	-23131	'--	not reported	male	not reported	Alive	1944	'--	23131	M0	N1	Stage III	T3	5th	not reported	276	Adenocarcinoma, NOS	no	No	not reported	Colon, NOS	No	Colon, NOS	stage iii	2007	no	Pharmaceutical Therapy, NOS
09942e9f-c178-44bc-9cd9-f5bfa350b23f	TCGA-AA-3519	TCGA-COAD	63	-23131	'--	not reported	male	not reported	Alive	1944	'--	23131	M0	N1	Stage III	T3	5th	not reported	276	Adenocarcinoma, NOS	no	No	not reported	Colon, NOS	No	Colon, NOS	stage iii	2007	no	Radiation Therapy, NOS
75ea63a9-357b-4566-bd78-eaa67809decd	TCGA-DM-A0X9	TCGA-COAD	71	-26217	'--	not hispanic or latino	female	white	Alive	1930	'--	26217	M0	N0	Stage IIA	T3	'--	not reported	3641	Adenocarcinoma, NOS	no	No	not reported	Ascending colon	No	Ascending colon	stage iia	2001	not reported	Pharmaceutical Therapy, NOS
75ea63a9-357b-4566-bd78-eaa67809decd	TCGA-DM-A0X9	TCGA-COAD	71	-26217	'--	not hispanic or latino	female	white	Alive	1930	'--	26217	M0	N0	Stage IIA	T3	'--	not reported	3641	Adenocarcinoma, NOS	no	No	not reported	Ascending colon	No	Ascending colon	stage iia	2001	not reported	Radiation Therapy, NOS
57b0f89f-1b75-453e-922c-01cd4d44ca49	TCGA-CK-5914	TCGA-COAD	81	-29586	'--	not hispanic or latino	male	white	Alive	1927	'--	29586	MX	N1	Stage IIIB	T3	6th	not reported	669	Adenocarcinoma, NOS	no	No	not reported	Sigmoid colon	No	Sigmoid colon	stage iiib	2008	not reported	Radiation Therapy, NOS
57b0f89f-1b75-453e-922c-01cd4d44ca49	TCGA-CK-5914	TCGA-COAD	81	-29586	'--	not hispanic or latino	male	white	Alive	1927	'--	29586	MX	N1	Stage IIIB	T3	6th	not reported	669	Adenocarcinoma, NOS	no	No	not reported	Sigmoid colon	No	Sigmoid colon	stage iiib	2008	not reported	Pharmaceutical Therapy, NOS
0a94eecf-4db2-4846-8383-c83ff02e4a9f	TCGA-D5-6922	TCGA-COAD	76	-27771	'--	not hispanic or latino	male	white	Alive	1935	'--	27771	M0	N1	Stage IIIA	T3	7th	not reported	308	Adenocarcinoma, NOS	no	No	not reported	Sigmoid colon	No	Sigmoid colon	stage iiia	2011	no	Radiation Therapy, NOS
0a94eecf-4db2-4846-8383-c83ff02e4a9f	TCGA-D5-6922	TCGA-COAD	76	-27771	'--	not hispanic or latino	male	white	Alive	1935	'--	27771	M0	N1	Stage IIIA	T3	7th	not reported	308	Adenocarcinoma, NOS	no	No	not reported	Sigmoid colon	No	Sigmoid colon	stage iiia	2011	no	Pharmaceutical Therapy, NOS
605baa86-79e3-484d-82d2-4de27d405ba1	TCGA-AM-5821	TCGA-COAD	68	-24903	'--	not hispanic or latino	female	white	Alive	1942	'--	24903	M0	N0	Stage IIA	T3	7th	not reported	28	Adenocarcinoma, NOS	no	No	not reported	Sigmoid colon	No	Sigmoid colon	stage iia	2010	not reported	Pharmaceutical Therapy, NOS
605baa86-79e3-484d-82d2-4de27d405ba1	TCGA-AM-5821	TCGA-COAD	68	-24903	'--	not hispanic or latino	female	white	Alive	1942	'--	24903	M0	N0	Stage IIA	T3	7th	not reported	28	Adenocarcinoma, NOS	no	No	not reported	Sigmoid colon	No	Sigmoid colon	stage iia	2010	not reported	Radiation Therapy, NOS
c658f35d-ceeb-4189-8e3d-03e3b9706667	TCGA-CK-5915	TCGA-COAD	63	-23040	'--	not hispanic or latino	male	white	Alive	1944	'--	23040	MX	N0	Stage I	T2	6th	not reported	0	Adenocarcinoma, NOS	no	No	not reported	Sigmoid colon	No	Sigmoid colon	stage i	2007	not reported	Radiation Therapy, NOS
c658f35d-ceeb-4189-8e3d-03e3b9706667	TCGA-CK-5915	TCGA-COAD	63	-23040	'--	not hispanic or latino	male	white	Alive	1944	'--	23040	MX	N0	Stage I	T2	6th	not reported	0	Adenocarcinoma, NOS	no	No	not reported	Sigmoid colon	No	Sigmoid colon	stage i	2007	not reported	Pharmaceutical Therapy, NOS
192da41f-f0a5-494e-8eb9-96bcdae56ff8	TCGA-AA-3819	TCGA-COAD	41	-15280	'--	not reported	female	not reported	Alive	1967	'--	15280	M0	N0	Stage IIA	T3	6th	not reported	761	Adenocarcinoma, NOS	no	No	not reported	Colon, NOS	No	Colon, NOS	stage iia	2008	no	Radiation Therapy, NOS
192da41f-f0a5-494e-8eb9-96bcdae56ff8	TCGA-AA-3819	TCGA-COAD	41	-15280	'--	not reported	female	not reported	Alive	1967	'--	15280	M0	N0	Stage IIA	T3	6th	not reported	761	Adenocarcinoma, NOS	no	No	not reported	Colon, NOS	No	Colon, NOS	stage iia	2008	no	Pharmaceutical Therapy, NOS
e3b6018c-ab2c-47c5-b183-a295d0110835	TCGA-DM-A1D9	TCGA-COAD	67	-24514	'--	not hispanic or latino	female	white	Alive	1933	'--	24514	M0	N0	Stage IIA	T3	'--	not reported	4270	Adenocarcinoma, NOS	no	No	not reported	Cecum	No	Cecum	stage iia	2000	not reported	Radiation Therapy, NOS
e3b6018c-ab2c-47c5-b183-a295d0110835	TCGA-DM-A1D9	TCGA-COAD	67	-24514	'--	not hispanic or latino	female	white	Alive	1933	'--	24514	M0	N0	Stage IIA	T3	'--	not reported	4270	Adenocarcinoma, NOS	no	No	not reported	Cecum	No	Cecum	stage iia	2000	not reported	Pharmaceutical Therapy, NOS
303286c2-bc58-4bbb-9171-74cdb1d7f62f	TCGA-G4-6306	TCGA-COAD	71	-26163	'--	not hispanic or latino	male	white	Alive	1936	'--	26163	M0	N0	'--	T2	6th	not reported	1359	Adenocarcinoma, NOS	no	No	not reported	Ascending colon	No	Ascending colon	not reported	2007	no	Radiation Therapy, NOS
303286c2-bc58-4bbb-9171-74cdb1d7f62f	TCGA-G4-6306	TCGA-COAD	71	-26163	'--	not hispanic or latino	male	white	Alive	1936	'--	26163	M0	N0	'--	T2	6th	not reported	1359	Adenocarcinoma, NOS	no	No	not reported	Ascending colon	No	Ascending colon	not reported	2007	no	Pharmaceutical Therapy, NOS
0c53b010-4243-4da3-a059-7f54c9a850ec	TCGA-F4-6703	TCGA-COAD	64	-23644	'--	not hispanic or latino	male	white	Alive	1947	'--	23644	M0	N0	Stage IIA	T3	7th	not reported	1456	Adenocarcinoma, NOS	no	No	not reported	Ascending colon	No	Ascending colon	stage iia	2011	no	Pharmaceutical Therapy, NOS
0c53b010-4243-4da3-a059-7f54c9a850ec	TCGA-F4-6703	TCGA-COAD	64	-23644	'--	not hispanic or latino	male	white	Alive	1947	'--	23644	M0	N0	Stage IIA	T3	7th	not reported	1456	Adenocarcinoma, NOS	no	No	not reported	Ascending colon	No	Ascending colon	stage iia	2011	no	Radiation Therapy, NOS
81555ac5-9cc2-49ae-9033-657f56243f20	TCGA-AA-3939	TCGA-COAD	83	-30439	'--	not reported	male	not reported	Alive	1926	'--	30439	M0	N0	Stage IIA	T3	6th	not reported	395	Adenocarcinoma, NOS	yes	No	not reported	Colon, NOS	Not Reported	Colon, NOS	stage iia	2009	no	Radiation Therapy, NOS
81555ac5-9cc2-49ae-9033-657f56243f20	TCGA-AA-3939	TCGA-COAD	83	-30439	'--	not reported	male	not reported	Alive	1926	'--	30439	M0	N0	Stage IIA	T3	6th	not reported	395	Adenocarcinoma, NOS	yes	No	not reported	Colon, NOS	Not Reported	Colon, NOS	stage iia	2009	no	Pharmaceutical Therapy, NOS
857a5889-19e7-4208-8362-f1377c408037	TCGA-A6-A567	TCGA-COAD	56	-20493	1881	not reported	male	black or african american	Dead	1951	2012	20493	M1	N1	Stage IV	T3	6th	not reported	'--	Adenocarcinoma, NOS	no	No	not reported	Sigmoid colon	No	Sigmoid colon	stage iv	2007	no	Radiation Therapy, NOS
857a5889-19e7-4208-8362-f1377c408037	TCGA-A6-A567	TCGA-COAD	56	-20493	1881	not reported	male	black or african american	Dead	1951	2012	20493	M1	N1	Stage IV	T3	6th	not reported	'--	Adenocarcinoma, NOS	no	No	not reported	Sigmoid colon	No	Sigmoid colon	stage iv	2007	yes	Pharmaceutical Therapy, NOS
62d39be5-f029-4eb8-8b00-46470e06a755	TCGA-AA-A00Q	TCGA-COAD	66	-24199	'--	not reported	female	not reported	Alive	1942	'--	24199	M0	N1	Stage IIIB	T4	6th	not reported	1278	Adenocarcinoma, NOS	no	No	not reported	Sigmoid colon	No	Sigmoid colon	stage iiib	2008	yes	Pharmaceutical Therapy, NOS
62d39be5-f029-4eb8-8b00-46470e06a755	TCGA-AA-A00Q	TCGA-COAD	66	-24199	'--	not reported	female	not reported	Alive	1942	'--	24199	M0	N1	Stage IIIB	T4	6th	not reported	1278	Adenocarcinoma, NOS	no	No	not reported	Sigmoid colon	No	Sigmoid colon	stage iiib	2008	no	Radiation Therapy, NOS
56eb96a4-d2c2-42fb-b26c-1a80012bcb8e	TCGA-CM-4747	TCGA-COAD	47	-17198	'--	not hispanic or latino	male	white	Alive	1963	'--	17198	M1a	N1b	Stage IVA	T4a	'--	not reported	761	Adenocarcinoma, NOS	no	No	not reported	Cecum	No	Cecum	stage iva	2010	no	Radiation Therapy, NOS
56eb96a4-d2c2-42fb-b26c-1a80012bcb8e	TCGA-CM-4747	TCGA-COAD	47	-17198	'--	not hispanic or latino	male	white	Alive	1963	'--	17198	M1a	N1b	Stage IVA	T4a	'--	not reported	761	Adenocarcinoma, NOS	no	No	not reported	Cecum	No	Cecum	stage iva	2010	yes	Pharmaceutical Therapy, NOS
b079a153-62f9-4026-a2f8-a1390168bbb9	TCGA-A6-4107	TCGA-COAD	57	-21064	'--	not hispanic or latino	female	white	Alive	1953	'--	21064	M0	N1b	Stage IIIB	T3	7th	not reported	987	Adenocarcinoma, NOS	no	No	not reported	Ascending colon	No	Ascending colon	stage iiib	2010	yes	Pharmaceutical Therapy, NOS
b079a153-62f9-4026-a2f8-a1390168bbb9	TCGA-A6-4107	TCGA-COAD	57	-21064	'--	not hispanic or latino	female	white	Alive	1953	'--	21064	M0	N1b	Stage IIIB	T3	7th	not reported	987	Adenocarcinoma, NOS	no	No	not reported	Ascending colon	No	Ascending colon	stage iiib	2010	no	Radiation Therapy, NOS
9c45eaec-d854-4f51-80a3-2d80d6b4aebc	TCGA-QG-A5Z1	TCGA-COAD	71	-26220	256	not hispanic or latino	male	black or african american	Dead	1940	'--	26220	MX	N1b	Stage IIIB	T3	7th	not reported	202	Adenocarcinoma, NOS	no	No	not reported	Rectosigmoid junction	No	Rectosigmoid junction	stage iiib	2011	no	Pharmaceutical Therapy, NOS
9c45eaec-d854-4f51-80a3-2d80d6b4aebc	TCGA-QG-A5Z1	TCGA-COAD	71	-26220	256	not hispanic or latino	male	black or african american	Dead	1940	'--	26220	MX	N1b	Stage IIIB	T3	7th	not reported	202	Adenocarcinoma, NOS	no	No	not reported	Rectosigmoid junction	No	Rectosigmoid junction	stage iiib	2011	no	Radiation Therapy, NOS
e831369c-78c0-4c75-9cf3-f46ed669312e	TCGA-AA-3544	TCGA-COAD	68	-24959	'--	not reported	male	not reported	Alive	1940	'--	24959	M0	N0	Stage I	T2	6th	not reported	426	Adenocarcinoma, NOS	no	No	not reported	Colon, NOS	No	Colon, NOS	stage i	2008	no	Radiation Therapy, NOS
e831369c-78c0-4c75-9cf3-f46ed669312e	TCGA-AA-3544	TCGA-COAD	68	-24959	'--	not reported	male	not reported	Alive	1940	'--	24959	M0	N0	Stage I	T2	6th	not reported	426	Adenocarcinoma, NOS	no	No	not reported	Colon, NOS	No	Colon, NOS	stage i	2008	no	Pharmaceutical Therapy, NOS
955464c8-9c62-430c-87b8-107db5c980a8	TCGA-AD-6889	TCGA-COAD	76	'--	2532	not reported	male	asian	Dead	1929	'--	'--	M0	N0	Stage IIA	T3	6th	not reported	2056	Adenocarcinoma, NOS	no	No	not reported	Ascending colon	No	Ascending colon	stage iia	2005	yes	Pharmaceutical Therapy, NOS
955464c8-9c62-430c-87b8-107db5c980a8	TCGA-AD-6889	TCGA-COAD	76	'--	2532	not reported	male	asian	Dead	1929	'--	'--	M0	N0	Stage IIA	T3	6th	not reported	2056	Adenocarcinoma, NOS	no	No	not reported	Ascending colon	No	Ascending colon	stage iia	2005	no	Radiation Therapy, NOS
be85f845-b281-467c-8b97-bed7b7fdff64	TCGA-D5-6924	TCGA-COAD	68	-24964	'--	not hispanic or latino	male	white	Alive	1943	'--	24964	M0	N0	Stage IIA	T3	7th	not reported	435	Adenocarcinoma, NOS	no	No	not reported	Sigmoid colon	No	Sigmoid colon	stage iia	2011	no	Radiation Therapy, NOS
be85f845-b281-467c-8b97-bed7b7fdff64	TCGA-D5-6924	TCGA-COAD	68	-24964	'--	not hispanic or latino	male	white	Alive	1943	'--	24964	M0	N0	Stage IIA	T3	7th	not reported	435	Adenocarcinoma, NOS	no	No	not reported	Sigmoid colon	No	Sigmoid colon	stage iia	2011	no	Pharmaceutical Therapy, NOS
401a37f3-6630-4400-a811-a262351e37de	TCGA-AA-3531	TCGA-COAD	75	-27514	'--	not reported	female	not reported	Alive	1932	'--	27514	M0	N0	Stage IIA	T3	6th	not reported	1035	Adenocarcinoma, NOS	yes	No	not reported	Sigmoid colon	Not Reported	Sigmoid colon	stage iia	2007	no	Radiation Therapy, NOS
401a37f3-6630-4400-a811-a262351e37de	TCGA-AA-3531	TCGA-COAD	75	-27514	'--	not reported	female	not reported	Alive	1932	'--	27514	M0	N0	Stage IIA	T3	6th	not reported	1035	Adenocarcinoma, NOS	yes	No	not reported	Sigmoid colon	Not Reported	Sigmoid colon	stage iia	2007	no	Pharmaceutical Therapy, NOS
ec3f3f11-75df-4fcc-ba03-f19aca907645	TCGA-CM-6162	TCGA-COAD	48	-17624	'--	not hispanic or latino	female	white	Alive	1962	'--	17624	M0	N1a	Stage IIIB	T3	7th	not reported	365	Mucinous adenocarcinoma	no	No	not reported	Ascending colon	No	Ascending colon	stage iiib	2010	no	Radiation Therapy, NOS
ec3f3f11-75df-4fcc-ba03-f19aca907645	TCGA-CM-6162	TCGA-COAD	48	-17624	'--	not hispanic or latino	female	white	Alive	1962	'--	17624	M0	N1a	Stage IIIB	T3	7th	not reported	365	Mucinous adenocarcinoma	no	No	not reported	Ascending colon	No	Ascending colon	stage iiib	2010	yes	Pharmaceutical Therapy, NOS
17633a60-e12b-4a7c-bd8a-c16341ddc606	TCGA-CA-5256	TCGA-COAD	54	-19785	'--	not reported	female	asian	Alive	1956	'--	19785	M0	N0	Stage IIA	T3	'--	not reported	379	Adenocarcinoma, NOS	no	No	not reported	Colon, NOS	No	Colon, NOS	stage iia	2010	no	Radiation Therapy, NOS
17633a60-e12b-4a7c-bd8a-c16341ddc606	TCGA-CA-5256	TCGA-COAD	54	-19785	'--	not reported	female	asian	Alive	1956	'--	19785	M0	N0	Stage IIA	T3	'--	not reported	379	Adenocarcinoma, NOS	no	No	not reported	Colon, NOS	No	Colon, NOS	stage iia	2010	yes	Pharmaceutical Therapy, NOS
227f945f-76fd-4a63-9609-d4e730a3d22a	TCGA-CM-5349	TCGA-COAD	68	-24867	'--	not hispanic or latino	female	white	Alive	1942	'--	24867	M0	N0	Stage IIA	T3	7th	not reported	915	Adenocarcinoma, NOS	no	No	not reported	Cecum	No	Cecum	stage iia	2010	no	Radiation Therapy, NOS
227f945f-76fd-4a63-9609-d4e730a3d22a	TCGA-CM-5349	TCGA-COAD	68	-24867	'--	not hispanic or latino	female	white	Alive	1942	'--	24867	M0	N0	Stage IIA	T3	7th	not reported	915	Adenocarcinoma, NOS	no	No	not reported	Cecum	No	Cecum	stage iia	2010	no	Pharmaceutical Therapy, NOS
c113808a-773f-4179-82d6-9083518404b5	TCGA-AD-6548	TCGA-COAD	81	-29758	'--	not hispanic or latino	female	white	Alive	1930	'--	29758	M0	N0	Stage I	T2	7th	not reported	650	Adenocarcinoma, NOS	no	No	not reported	Splenic flexure of colon	No	Splenic flexure of colon	stage i	2011	no	Radiation Therapy, NOS
c113808a-773f-4179-82d6-9083518404b5	TCGA-AD-6548	TCGA-COAD	81	-29758	'--	not hispanic or latino	female	white	Alive	1930	'--	29758	M0	N0	Stage I	T2	7th	not reported	650	Adenocarcinoma, NOS	no	No	not reported	Splenic flexure of colon	No	Splenic flexure of colon	stage i	2011	no	Pharmaceutical Therapy, NOS
55697871-b9aa-4acd-8dbe-dcd5391db8f0	TCGA-CM-6674	TCGA-COAD	39	-14368	'--	not hispanic or latino	male	white	Alive	1972	'--	14368	M0	N0	Stage IIA	T3	7th	not reported	394	Adenocarcinoma, NOS	no	No	not reported	Hepatic flexure of colon	No	Hepatic flexure of colon	stage iia	2011	no	Pharmaceutical Therapy, NOS
55697871-b9aa-4acd-8dbe-dcd5391db8f0	TCGA-CM-6674	TCGA-COAD	39	-14368	'--	not hispanic or latino	male	white	Alive	1972	'--	14368	M0	N0	Stage IIA	T3	7th	not reported	394	Adenocarcinoma, NOS	no	No	not reported	Hepatic flexure of colon	No	Hepatic flexure of colon	stage iia	2011	no	Radiation Therapy, NOS
f2ef5afa-6191-43a1-a023-d53c0d985139	TCGA-AA-3846	TCGA-COAD	74	-27057	'--	not reported	female	not reported	Alive	1935	'--	27057	M0	N0	Stage IIA	T3	6th	not reported	518	Adenocarcinoma, NOS	no	No	not reported	Sigmoid colon	No	Sigmoid colon	stage iia	2009	no	Pharmaceutical Therapy, NOS
f2ef5afa-6191-43a1-a023-d53c0d985139	TCGA-AA-3846	TCGA-COAD	74	-27057	'--	not reported	female	not reported	Alive	1935	'--	27057	M0	N0	Stage IIA	T3	6th	not reported	518	Adenocarcinoma, NOS	no	No	not reported	Sigmoid colon	No	Sigmoid colon	stage iia	2009	no	Radiation Therapy, NOS
1136dd50-242a-4659-aad4-c53f9e759bb3	TCGA-5M-AAT4	TCGA-COAD	74	-27095	49	hispanic or latino	male	black or african american	Dead	1935	2009	27095	M1b	N0	Stage IV	T3	6th	not reported	'--	Adenocarcinoma, NOS	no	No	not reported	Ascending colon	No	Ascending colon	stage iv	2009	no	Pharmaceutical Therapy, NOS
1136dd50-242a-4659-aad4-c53f9e759bb3	TCGA-5M-AAT4	TCGA-COAD	74	-27095	49	hispanic or latino	male	black or african american	Dead	1935	2009	27095	M1b	N0	Stage IV	T3	6th	not reported	'--	Adenocarcinoma, NOS	no	No	not reported	Ascending colon	No	Ascending colon	stage iv	2009	no	Radiation Therapy, NOS
d5619045-060a-4b60-86e4-6a5774994fd4	TCGA-AA-3989	TCGA-COAD	84	-30712	242	not reported	male	not reported	Dead	1925	'--	30712	M1	N2	Stage IV	T3	6th	not reported	0	Adenocarcinoma, NOS	no	No	not reported	Colon, NOS	No	Colon, NOS	stage iv	2009	no	Pharmaceutical Therapy, NOS
d5619045-060a-4b60-86e4-6a5774994fd4	TCGA-AA-3989	TCGA-COAD	84	-30712	242	not reported	male	not reported	Dead	1925	'--	30712	M1	N2	Stage IV	T3	6th	not reported	0	Adenocarcinoma, NOS	no	No	not reported	Colon, NOS	No	Colon, NOS	stage iv	2009	no	Radiation Therapy, NOS
d2c99bed-3446-4d12-99e0-00611faa37dc	TCGA-AA-A004	TCGA-COAD	76	-27943	'--	not reported	male	not reported	Alive	1933	'--	27943	M0	N0	Stage IIA	T3	6th	not reported	424	Adenocarcinoma, NOS	no	No	not reported	Sigmoid colon	No	Sigmoid colon	stage iia	2009	no	Radiation Therapy, NOS
d2c99bed-3446-4d12-99e0-00611faa37dc	TCGA-AA-A004	TCGA-COAD	76	-27943	'--	not reported	male	not reported	Alive	1933	'--	27943	M0	N0	Stage IIA	T3	6th	not reported	424	Adenocarcinoma, NOS	no	No	not reported	Sigmoid colon	No	Sigmoid colon	stage iia	2009	no	Pharmaceutical Therapy, NOS
9cdca5d8-ea77-4df9-b2ba-0d5e8ec37bcd	TCGA-CA-6719	TCGA-COAD	77	-28343	'--	not hispanic or latino	male	asian	Alive	1934	'--	28343	M0	N0	Stage IIA	T3	6th	not reported	435	Adenocarcinoma, NOS	no	No	not reported	Descending colon	No	Descending colon	stage iia	2011	no	Pharmaceutical Therapy, NOS
9cdca5d8-ea77-4df9-b2ba-0d5e8ec37bcd	TCGA-CA-6719	TCGA-COAD	77	-28343	'--	not hispanic or latino	male	asian	Alive	1934	'--	28343	M0	N0	Stage IIA	T3	6th	not reported	435	Adenocarcinoma, NOS	no	No	not reported	Descending colon	No	Descending colon	stage iia	2011	no	Radiation Therapy, NOS
23252dca-e836-47a0-b294-758ad60aa259	TCGA-G4-6299	TCGA-COAD	69	-25318	'--	not hispanic or latino	male	white	Alive	1936	'--	25318	M0	N2	Stage IIIC	T3	6th	not reported	2268	Adenocarcinoma, NOS	no	No	not reported	Descending colon	No	Descending colon	stage iiic	2005	yes	Pharmaceutical Therapy, NOS
23252dca-e836-47a0-b294-758ad60aa259	TCGA-G4-6299	TCGA-COAD	69	-25318	'--	not hispanic or latino	male	white	Alive	1936	'--	25318	M0	N2	Stage IIIC	T3	6th	not reported	2268	Adenocarcinoma, NOS	no	No	not reported	Descending colon	No	Descending colon	stage iiic	2005	no	Radiation Therapy, NOS
d71ae66e-2c8a-4fd8-8b4b-a5a2d456a21d	TCGA-DM-A1DB	TCGA-COAD	68	-24888	1348	not hispanic or latino	male	white	Dead	1932	2003	24888	M0	N0	Stage IIA	T3	'--	not reported	1348	Adenocarcinoma, NOS	no	No	not reported	Sigmoid colon	No	Sigmoid colon	stage iia	2000	not reported	Radiation Therapy, NOS
d71ae66e-2c8a-4fd8-8b4b-a5a2d456a21d	TCGA-DM-A1DB	TCGA-COAD	68	-24888	1348	not hispanic or latino	male	white	Dead	1932	2003	24888	M0	N0	Stage IIA	T3	'--	not reported	1348	Adenocarcinoma, NOS	no	No	not reported	Sigmoid colon	No	Sigmoid colon	stage iia	2000	not reported	Pharmaceutical Therapy, NOS
da21e143-dbf6-4ac7-8872-f1d9ae39512d	TCGA-G4-6320	TCGA-COAD	73	-26840	'--	not hispanic or latino	male	white	Alive	1936	'--	26840	MX	N1	Stage III	T3	6th	not reported	804	Adenocarcinoma, NOS	no	No	not reported	Hepatic flexure of colon	No	Hepatic flexure of colon	stage iii	2009	yes	Pharmaceutical Therapy, NOS
da21e143-dbf6-4ac7-8872-f1d9ae39512d	TCGA-G4-6320	TCGA-COAD	73	-26840	'--	not hispanic or latino	male	white	Alive	1936	'--	26840	MX	N1	Stage III	T3	6th	not reported	804	Adenocarcinoma, NOS	no	No	not reported	Hepatic flexure of colon	No	Hepatic flexure of colon	stage iii	2009	no	Radiation Therapy, NOS
755d3bde-76c3-45c1-8427-8e4d5d686dc1	TCGA-CK-6747	TCGA-COAD	87	-32052	'--	not hispanic or latino	female	white	Alive	1921	'--	32052	MX	N0	Stage IIA	T3	6th	not reported	820	Adenocarcinoma, NOS	no	No	not reported	Cecum	No	Cecum	stage iia	2008	no	Pharmaceutical Therapy, NOS
755d3bde-76c3-45c1-8427-8e4d5d686dc1	TCGA-CK-6747	TCGA-COAD	87	-32052	'--	not hispanic or latino	female	white	Alive	1921	'--	32052	MX	N0	Stage IIA	T3	6th	not reported	820	Adenocarcinoma, NOS	no	No	not reported	Cecum	No	Cecum	stage iia	2008	no	Radiation Therapy, NOS
5c24435e-8e50-42c2-80c7-919b1cad0133	TCGA-AA-3955	TCGA-COAD	38	-14186	'--	not reported	male	not reported	Alive	1972	'--	14186	M0	N2a	Stage IIIB	T2	7th	not reported	638	Adenocarcinoma, NOS	no	No	not reported	Colon, NOS	No	Colon, NOS	stage iiib	2010	yes	Pharmaceutical Therapy, NOS
5c24435e-8e50-42c2-80c7-919b1cad0133	TCGA-AA-3955	TCGA-COAD	38	-14186	'--	not reported	male	not reported	Alive	1972	'--	14186	M0	N2a	Stage IIIB	T2	7th	not reported	638	Adenocarcinoma, NOS	no	No	not reported	Colon, NOS	No	Colon, NOS	stage iiib	2010	no	Radiation Therapy, NOS
81a7184e-f9f5-4e3f-9603-5f5642386c1e	TCGA-T9-A92H	TCGA-COAD	82	-30058	'--	not hispanic or latino	male	black or african american	Alive	1931	'--	30058	M0	N0	Stage IIA	T3	7th	not reported	362	Adenocarcinoma, NOS	no	No	not reported	Sigmoid colon	No	Sigmoid colon	stage iia	2013	no	Pharmaceutical Therapy, NOS
81a7184e-f9f5-4e3f-9603-5f5642386c1e	TCGA-T9-A92H	TCGA-COAD	82	-30058	'--	not hispanic or latino	male	black or african american	Alive	1931	'--	30058	M0	N0	Stage IIA	T3	7th	not reported	362	Adenocarcinoma, NOS	no	No	not reported	Sigmoid colon	No	Sigmoid colon	stage iia	2013	no	Radiation Therapy, NOS
81e7cca8-2d71-4446-9692-872c2fe68d0a	TCGA-A6-6654	TCGA-COAD	65	-23953	'--	not hispanic or latino	female	white	Alive	1946	'--	23953	M0	N1	Stage IIIB	T3	7th	not reported	726	Adenocarcinoma, NOS	no	No	not reported	Colon, NOS	No	Colon, NOS	stage iiib	2011	no	Radiation Therapy, NOS
81e7cca8-2d71-4446-9692-872c2fe68d0a	TCGA-A6-6654	TCGA-COAD	65	-23953	'--	not hispanic or latino	female	white	Alive	1946	'--	23953	M0	N1	Stage IIIB	T3	7th	not reported	726	Adenocarcinoma, NOS	no	No	not reported	Colon, NOS	No	Colon, NOS	stage iiib	2011	yes	Pharmaceutical Therapy, NOS
14efca0c-882d-4fba-b15c-64af6e213b80	TCGA-AA-3976	TCGA-COAD	70	-25599	'--	not reported	male	not reported	Alive	1939	'--	25599	M0	N1	Stage IIIA	T2	6th	not reported	791	Adenocarcinoma, NOS	yes	No	not reported	Rectosigmoid junction	Not Reported	Rectosigmoid junction	stage iiia	2009	no	Radiation Therapy, NOS
14efca0c-882d-4fba-b15c-64af6e213b80	TCGA-AA-3976	TCGA-COAD	70	-25599	'--	not reported	male	not reported	Alive	1939	'--	25599	M0	N1	Stage IIIA	T2	6th	not reported	791	Adenocarcinoma, NOS	yes	No	not reported	Rectosigmoid junction	Not Reported	Rectosigmoid junction	stage iiia	2009	yes	Pharmaceutical Therapy, NOS
85e95dda-6198-464a-9187-fd0832bebb72	TCGA-AA-3492	TCGA-COAD	90	-32871	1	not reported	female	not reported	Dead	1912	'--	32871	M0	N0	Stage II	T3	5th	not reported	0	Adenocarcinoma, NOS	no	No	not reported	Ascending colon	No	Ascending colon	stage ii	2002	no	Pharmaceutical Therapy, NOS
85e95dda-6198-464a-9187-fd0832bebb72	TCGA-AA-3492	TCGA-COAD	90	-32871	1	not reported	female	not reported	Dead	1912	'--	32871	M0	N0	Stage II	T3	5th	not reported	0	Adenocarcinoma, NOS	no	No	not reported	Ascending colon	No	Ascending colon	stage ii	2002	no	Radiation Therapy, NOS
e75985cb-357e-4072-b047-eea37965d70c	TCGA-DM-A282	TCGA-COAD	60	-22265	'--	not hispanic or latino	female	white	Alive	1940	'--	22265	M0	N0	Stage IIA	T3	6th	not reported	4233	Mucinous adenocarcinoma	no	No	not reported	Hepatic flexure of colon	No	Hepatic flexure of colon	stage iia	2000	not reported	Radiation Therapy, NOS
e75985cb-357e-4072-b047-eea37965d70c	TCGA-DM-A282	TCGA-COAD	60	-22265	'--	not hispanic or latino	female	white	Alive	1940	'--	22265	M0	N0	Stage IIA	T3	6th	not reported	4233	Mucinous adenocarcinoma	no	No	not reported	Hepatic flexure of colon	No	Hepatic flexure of colon	stage iia	2000	not reported	Pharmaceutical Therapy, NOS
1a09207e-9184-4f32-bd07-a9f4dc6c825d	TCGA-AA-3833	TCGA-COAD	63	-23011	'--	not reported	female	not reported	Alive	1945	'--	23011	M0	N0	Stage IIA	T3	6th	not reported	485	Adenocarcinoma, NOS	no	No	not reported	Colon, NOS	No	Colon, NOS	stage iia	2008	no	Radiation Therapy, NOS
1a09207e-9184-4f32-bd07-a9f4dc6c825d	TCGA-AA-3833	TCGA-COAD	63	-23011	'--	not reported	female	not reported	Alive	1945	'--	23011	M0	N0	Stage IIA	T3	6th	not reported	485	Adenocarcinoma, NOS	no	No	not reported	Colon, NOS	No	Colon, NOS	stage iia	2008	no	Pharmaceutical Therapy, NOS
0a815133-0edd-4422-89f2-2f067b6f2156	TCGA-AA-3848	TCGA-COAD	82	-30194	306	not reported	female	not reported	Dead	1927	'--	30194	M0	N2	Stage IIIC	T3	6th	not reported	30	Adenocarcinoma, NOS	no	No	not reported	Sigmoid colon	No	Sigmoid colon	stage iiic	2009	no	Pharmaceutical Therapy, NOS
0a815133-0edd-4422-89f2-2f067b6f2156	TCGA-AA-3848	TCGA-COAD	82	-30194	306	not reported	female	not reported	Dead	1927	'--	30194	M0	N2	Stage IIIC	T3	6th	not reported	30	Adenocarcinoma, NOS	no	No	not reported	Sigmoid colon	No	Sigmoid colon	stage iiic	2009	no	Radiation Therapy, NOS
96ac1f4b-79b0-4517-8caf-fc05abcaaf4f	TCGA-A6-6652	TCGA-COAD	59	-21638	'--	not hispanic or latino	male	black or african american	Alive	1952	'--	21638	M1	N0	Stage IVA	T3	'--	not reported	751	Adenocarcinoma, NOS	no	No	not reported	Sigmoid colon	No	Sigmoid colon	stage iva	2011	yes	Pharmaceutical Therapy, NOS
96ac1f4b-79b0-4517-8caf-fc05abcaaf4f	TCGA-A6-6652	TCGA-COAD	59	-21638	'--	not hispanic or latino	male	black or african american	Alive	1952	'--	21638	M1	N0	Stage IVA	T3	'--	not reported	751	Adenocarcinoma, NOS	no	No	not reported	Sigmoid colon	No	Sigmoid colon	stage iva	2011	no	Radiation Therapy, NOS
74a0264d-1d31-430d-9a88-e7334c8aa96c	TCGA-A6-A56B	TCGA-COAD	57	-20903	1711	not hispanic or latino	male	black or african american	Dead	1951	'--	20903	M0	N1	Stage IIIB	T3	6th	not reported	1595	Adenocarcinoma, NOS	no	No	not reported	Sigmoid colon	No	Sigmoid colon	stage iiib	2008	yes	Pharmaceutical Therapy, NOS
74a0264d-1d31-430d-9a88-e7334c8aa96c	TCGA-A6-A56B	TCGA-COAD	57	-20903	1711	not hispanic or latino	male	black or african american	Dead	1951	'--	20903	M0	N1	Stage IIIB	T3	6th	not reported	1595	Adenocarcinoma, NOS	no	No	not reported	Sigmoid colon	No	Sigmoid colon	stage iiib	2008	no	Radiation Therapy, NOS
326c1637-ea91-4006-b440-d38420af1ae5	TCGA-A6-6137	TCGA-COAD	55	-20095	'--	not hispanic or latino	male	white	Alive	1955	'--	20095	M0	N1c	Stage IIIB	T3	'--	not reported	824	Adenocarcinoma, NOS	no	No	not reported	Hepatic flexure of colon	No	Hepatic flexure of colon	stage iiib	2010	yes	Pharmaceutical Therapy, NOS
326c1637-ea91-4006-b440-d38420af1ae5	TCGA-A6-6137	TCGA-COAD	55	-20095	'--	not hispanic or latino	male	white	Alive	1955	'--	20095	M0	N1c	Stage IIIB	T3	'--	not reported	824	Adenocarcinoma, NOS	no	No	not reported	Hepatic flexure of colon	No	Hepatic flexure of colon	stage iiib	2010	no	Radiation Therapy, NOS
ebc5a6f8-34fd-48c1-a2b9-7f60f45fbf27	TCGA-D5-6537	TCGA-COAD	64	-23381	146	not hispanic or latino	male	white	Dead	1946	'--	23381	MX	N1a	Stage IIIB	T3	7th	not reported	137	Adenocarcinoma, NOS	no	No	not reported	Transverse colon	No	Transverse colon	stage iiib	2010	no	Pharmaceutical Therapy, NOS
ebc5a6f8-34fd-48c1-a2b9-7f60f45fbf27	TCGA-D5-6537	TCGA-COAD	64	-23381	146	not hispanic or latino	male	white	Dead	1946	'--	23381	MX	N1a	Stage IIIB	T3	7th	not reported	137	Adenocarcinoma, NOS	no	No	not reported	Transverse colon	No	Transverse colon	stage iiib	2010	no	Radiation Therapy, NOS
cc15469c-7bad-4e86-9da3-ae0c72e9d380	TCGA-CM-4744	TCGA-COAD	69	-25506	'--	not hispanic or latino	male	white	Alive	1941	'--	25506	M0	N0	Stage I	T2	'--	not reported	609	Adenocarcinoma, NOS	no	No	not reported	Cecum	No	Cecum	stage i	2010	no	Pharmaceutical Therapy, NOS
cc15469c-7bad-4e86-9da3-ae0c72e9d380	TCGA-CM-4744	TCGA-COAD	69	-25506	'--	not hispanic or latino	male	white	Alive	1941	'--	25506	M0	N0	Stage I	T2	'--	not reported	609	Adenocarcinoma, NOS	no	No	not reported	Cecum	No	Cecum	stage i	2010	no	Radiation Therapy, NOS
7570761b-c333-40df-ac8c-9b7f94c58ef9	TCGA-G4-6586	TCGA-COAD	73	-27020	'--	not hispanic or latino	female	white	Alive	1935	'--	27020	M0	N0	Stage IIA	T3	6th	not reported	1089	Adenocarcinoma, NOS	yes	No	not reported	Ascending colon	Not Reported	Ascending colon	stage iia	2008	no	Pharmaceutical Therapy, NOS
7570761b-c333-40df-ac8c-9b7f94c58ef9	TCGA-G4-6586	TCGA-COAD	73	-27020	'--	not hispanic or latino	female	white	Alive	1935	'--	27020	M0	N0	Stage IIA	T3	6th	not reported	1089	Adenocarcinoma, NOS	yes	No	not reported	Ascending colon	Not Reported	Ascending colon	stage iia	2008	no	Radiation Therapy, NOS
56e612e8-2c29-4782-be79-2813cc8dd2e6	TCGA-AA-A00J	TCGA-COAD	80	-29371	'--	not reported	male	not reported	Alive	1929	'--	29371	M0	N1	Stage IIIB	T4	6th	not reported	549	Mucinous adenocarcinoma	no	No	not reported	Ascending colon	No	Ascending colon	stage iiib	2009	no	Radiation Therapy, NOS
56e612e8-2c29-4782-be79-2813cc8dd2e6	TCGA-AA-A00J	TCGA-COAD	80	-29371	'--	not reported	male	not reported	Alive	1929	'--	29371	M0	N1	Stage IIIB	T4	6th	not reported	549	Mucinous adenocarcinoma	no	No	not reported	Ascending colon	No	Ascending colon	stage iiib	2009	yes	Pharmaceutical Therapy, NOS
9f45a227-1fd5-478c-a194-4a5c61b68cc3	TCGA-QG-A5YW	TCGA-COAD	55	-20391	'--	not hispanic or latino	female	black or african american	Alive	1956	'--	20391	MX	N2b	Stage IIIC	T3	7th	not reported	896	Adenocarcinoma, NOS	no	No	not reported	Cecum	No	Cecum	stage iiic	2011	yes	Pharmaceutical Therapy, NOS
9f45a227-1fd5-478c-a194-4a5c61b68cc3	TCGA-QG-A5YW	TCGA-COAD	55	-20391	'--	not hispanic or latino	female	black or african american	Alive	1956	'--	20391	MX	N2b	Stage IIIC	T3	7th	not reported	896	Adenocarcinoma, NOS	no	No	not reported	Cecum	No	Cecum	stage iiic	2011	no	Radiation Therapy, NOS
bab21810-f51b-421e-a87f-1f1136cbc77a	TCGA-F4-6806	TCGA-COAD	59	-21625	'--	not hispanic or latino	female	white	Alive	1952	'--	21625	M0	N0	Stage I	T2	7th	not reported	1260	Adenocarcinoma, NOS	no	No	not reported	Sigmoid colon	No	Sigmoid colon	stage i	2011	no	Radiation Therapy, NOS
bab21810-f51b-421e-a87f-1f1136cbc77a	TCGA-F4-6806	TCGA-COAD	59	-21625	'--	not hispanic or latino	female	white	Alive	1952	'--	21625	M0	N0	Stage I	T2	7th	not reported	1260	Adenocarcinoma, NOS	no	No	not reported	Sigmoid colon	No	Sigmoid colon	stage i	2011	yes	Pharmaceutical Therapy, NOS
fb9e7684-a7f7-4f17-bc5d-1f359e1b0d42	TCGA-CM-6680	TCGA-COAD	78	-28701	'--	not hispanic or latino	female	white	Alive	1933	'--	28701	M0	N2a	Stage IIIB	T3	7th	not reported	366	Adenocarcinoma, NOS	no	No	not reported	Cecum	No	Cecum	stage iiib	2011	no	Radiation Therapy, NOS
fb9e7684-a7f7-4f17-bc5d-1f359e1b0d42	TCGA-CM-6680	TCGA-COAD	78	-28701	'--	not hispanic or latino	female	white	Alive	1933	'--	28701	M0	N2a	Stage IIIB	T3	7th	not reported	366	Adenocarcinoma, NOS	no	No	not reported	Cecum	No	Cecum	stage iiib	2011	no	Pharmaceutical Therapy, NOS
3e0c34cb-fca5-4bcf-a5c1-5a7d286dd072	TCGA-CA-5797	TCGA-COAD	56	-20662	'--	not hispanic or latino	male	asian	Alive	1954	'--	20662	M0	N0	Stage IIA	T3	'--	not reported	383	Adenocarcinoma, NOS	no	No	not reported	Colon, NOS	No	Colon, NOS	stage iia	2010	yes	Pharmaceutical Therapy, NOS
3e0c34cb-fca5-4bcf-a5c1-5a7d286dd072	TCGA-CA-5797	TCGA-COAD	56	-20662	'--	not hispanic or latino	male	asian	Alive	1954	'--	20662	M0	N0	Stage IIA	T3	'--	not reported	383	Adenocarcinoma, NOS	no	No	not reported	Colon, NOS	No	Colon, NOS	stage iia	2010	no	Radiation Therapy, NOS
790266bc-c252-43f4-85d1-1b06ee529cf8	TCGA-A6-A566	TCGA-COAD	55	-20181	758	not hispanic or latino	female	black or african american	Dead	1952	2009	20181	M0	N1	Stage IIIB	T4	6th	not reported	'--	Mucinous adenocarcinoma	no	No	not reported	Descending colon	No	Descending colon	stage iiib	2007	no	Radiation Therapy, NOS
790266bc-c252-43f4-85d1-1b06ee529cf8	TCGA-A6-A566	TCGA-COAD	55	-20181	758	not hispanic or latino	female	black or african american	Dead	1952	2009	20181	M0	N1	Stage IIIB	T4	6th	not reported	'--	Mucinous adenocarcinoma	no	No	not reported	Descending colon	No	Descending colon	stage iiib	2007	yes	Pharmaceutical Therapy, NOS
132229e5-947d-43e9-a54c-a97d4be7d604	TCGA-AA-A01F	TCGA-COAD	72	-26298	'--	not reported	male	not reported	Alive	1937	'--	26298	M0	N1	Stage IIIB	T3	6th	not reported	974	Adenocarcinoma, NOS	no	No	not reported	Sigmoid colon	No	Sigmoid colon	stage iiib	2009	no	Radiation Therapy, NOS
132229e5-947d-43e9-a54c-a97d4be7d604	TCGA-AA-A01F	TCGA-COAD	72	-26298	'--	not reported	male	not reported	Alive	1937	'--	26298	M0	N1	Stage IIIB	T3	6th	not reported	974	Adenocarcinoma, NOS	no	No	not reported	Sigmoid colon	No	Sigmoid colon	stage iiib	2009	yes	Pharmaceutical Therapy, NOS
e4c0d890-a634-48bd-9108-e674532b0d2e	TCGA-D5-6531	TCGA-COAD	75	-27633	'--	not hispanic or latino	male	white	Alive	1935	'--	27633	M0	N0	Stage IIA	T3	'--	not reported	540	Adenocarcinoma, NOS	no	No	not reported	Hepatic flexure of colon	No	Hepatic flexure of colon	stage iia	2010	no	Pharmaceutical Therapy, NOS
e4c0d890-a634-48bd-9108-e674532b0d2e	TCGA-D5-6531	TCGA-COAD	75	-27633	'--	not hispanic or latino	male	white	Alive	1935	'--	27633	M0	N0	Stage IIA	T3	'--	not reported	540	Adenocarcinoma, NOS	no	No	not reported	Hepatic flexure of colon	No	Hepatic flexure of colon	stage iia	2010	no	Radiation Therapy, NOS
a6f98ee5-9638-4ebe-804b-fba54aea9f90	TCGA-CK-6746	TCGA-COAD	84	-30957	'--	not hispanic or latino	female	white	Alive	1925	'--	30957	MX	N0	Stage IIB	T4b	6th	not reported	0	Adenocarcinoma, NOS	no	No	not reported	Cecum	No	Cecum	stage iib	2009	not reported	Radiation Therapy, NOS
a6f98ee5-9638-4ebe-804b-fba54aea9f90	TCGA-CK-6746	TCGA-COAD	84	-30957	'--	not hispanic or latino	female	white	Alive	1925	'--	30957	MX	N0	Stage IIB	T4b	6th	not reported	0	Adenocarcinoma, NOS	no	No	not reported	Cecum	No	Cecum	stage iib	2009	no	Pharmaceutical Therapy, NOS
eeb42912-0c7a-46bb-bd95-369b2b425727	TCGA-F4-6570	TCGA-COAD	78	-28772	188	not hispanic or latino	female	white	Dead	1933	'--	28772	M0	N0	Stage IIA	T3	7th	not reported	0	Adenocarcinoma, NOS	no	No	not reported	Colon, NOS	No	Colon, NOS	stage iia	2011	no	Pharmaceutical Therapy, NOS
eeb42912-0c7a-46bb-bd95-369b2b425727	TCGA-F4-6570	TCGA-COAD	78	-28772	188	not hispanic or latino	female	white	Dead	1933	'--	28772	M0	N0	Stage IIA	T3	7th	not reported	0	Adenocarcinoma, NOS	no	No	not reported	Colon, NOS	No	Colon, NOS	stage iia	2011	no	Radiation Therapy, NOS
3470b1af-689f-467a-9f9e-de74088f9b94	TCGA-CM-6161	TCGA-COAD	36	-13363	'--	not hispanic or latino	female	white	Alive	1974	'--	13363	M0	N0	Stage I	T2	7th	not reported	457	Adenocarcinoma, NOS	no	No	not reported	Sigmoid colon	No	Sigmoid colon	stage i	2010	no	Radiation Therapy, NOS
3470b1af-689f-467a-9f9e-de74088f9b94	TCGA-CM-6161	TCGA-COAD	36	-13363	'--	not hispanic or latino	female	white	Alive	1974	'--	13363	M0	N0	Stage I	T2	7th	not reported	457	Adenocarcinoma, NOS	no	No	not reported	Sigmoid colon	No	Sigmoid colon	stage i	2010	no	Pharmaceutical Therapy, NOS
aec0c661-afac-4f7a-8c31-154d743f2499	TCGA-DM-A28H	TCGA-COAD	50	-18325	'--	not hispanic or latino	male	white	Alive	1952	'--	18325	M0	N2	Stage IIIC	T3	6th	not reported	3561	Adenocarcinoma, NOS	no	No	not reported	Cecum	No	Cecum	stage iiic	2002	not reported	Pharmaceutical Therapy, NOS
aec0c661-afac-4f7a-8c31-154d743f2499	TCGA-DM-A28H	TCGA-COAD	50	-18325	'--	not hispanic or latino	male	white	Alive	1952	'--	18325	M0	N2	Stage IIIC	T3	6th	not reported	3561	Adenocarcinoma, NOS	no	No	not reported	Cecum	No	Cecum	stage iiic	2002	yes	Radiation Therapy, NOS
21bdad0d-c6a2-428c-b2b4-0de282b34abc	TCGA-AA-3850	TCGA-COAD	74	-27090	0	not reported	male	not reported	Dead	1935	2009	27090	M0	N0	Stage I	T2	6th	not reported	'--	Adenocarcinoma, NOS	no	No	not reported	Transverse colon	No	Transverse colon	stage i	2009	not reported	Pharmaceutical Therapy, NOS
21bdad0d-c6a2-428c-b2b4-0de282b34abc	TCGA-AA-3850	TCGA-COAD	74	-27090	0	not reported	male	not reported	Dead	1935	2009	27090	M0	N0	Stage I	T2	6th	not reported	'--	Adenocarcinoma, NOS	no	No	not reported	Transverse colon	No	Transverse colon	stage i	2009	not reported	Radiation Therapy, NOS
8a84b03a-e37e-4827-98f0-4d480ec31037	TCGA-CK-6748	TCGA-COAD	45	-16529	'--	not hispanic or latino	female	white	Alive	1963	'--	16529	M1	N1	Stage IV	T3	6th	not reported	61	Mucinous adenocarcinoma	no	No	not reported	Sigmoid colon	No	Sigmoid colon	stage iv	2008	no	Radiation Therapy, NOS
8a84b03a-e37e-4827-98f0-4d480ec31037	TCGA-CK-6748	TCGA-COAD	45	-16529	'--	not hispanic or latino	female	white	Alive	1963	'--	16529	M1	N1	Stage IV	T3	6th	not reported	61	Mucinous adenocarcinoma	no	No	not reported	Sigmoid colon	No	Sigmoid colon	stage iv	2008	no	Pharmaceutical Therapy, NOS
e703af88-c05f-4d7b-b225-d640e4d1a2a5	TCGA-AZ-4616	TCGA-COAD	82	-30043	156	not hispanic or latino	female	white	Dead	1927	2009	30043	M1	N2	Stage IV	T3	6th	not reported	'--	Adenocarcinoma, NOS	no	No	not reported	Cecum	No	Cecum	stage iv	2009	yes	Pharmaceutical Therapy, NOS
e703af88-c05f-4d7b-b225-d640e4d1a2a5	TCGA-AZ-4616	TCGA-COAD	82	-30043	156	not hispanic or latino	female	white	Dead	1927	2009	30043	M1	N2	Stage IV	T3	6th	not reported	'--	Adenocarcinoma, NOS	no	No	not reported	Cecum	No	Cecum	stage iv	2009	no	Radiation Therapy, NOS
a435fdf4-a89a-499e-9006-cbb5693eab26	TCGA-AA-A02Y	TCGA-COAD	73	-26724	'--	not reported	male	not reported	Alive	1934	'--	26724	M0	N0	Stage I	T2	6th	not reported	1216	Adenocarcinoma, NOS	no	No	not reported	Cecum	No	Cecum	stage i	2007	no	Pharmaceutical Therapy, NOS
a435fdf4-a89a-499e-9006-cbb5693eab26	TCGA-AA-A02Y	TCGA-COAD	73	-26724	'--	not reported	male	not reported	Alive	1934	'--	26724	M0	N0	Stage I	T2	6th	not reported	1216	Adenocarcinoma, NOS	no	No	not reported	Cecum	No	Cecum	stage i	2007	no	Radiation Therapy, NOS
264c0d45-078a-4207-a101-71f99bcd237e	TCGA-G4-6303	TCGA-COAD	54	-19800	2003	not hispanic or latino	female	white	Dead	1952	'--	19800	M1	N1	Stage IV	T3	6th	not reported	1882	Adenocarcinoma, NOS	no	No	not reported	Sigmoid colon	No	Sigmoid colon	stage iv	2006	no	Radiation Therapy, NOS
264c0d45-078a-4207-a101-71f99bcd237e	TCGA-G4-6303	TCGA-COAD	54	-19800	2003	not hispanic or latino	female	white	Dead	1952	'--	19800	M1	N1	Stage IV	T3	6th	not reported	1882	Adenocarcinoma, NOS	no	No	not reported	Sigmoid colon	No	Sigmoid colon	stage iv	2006	no	Pharmaceutical Therapy, NOS
e8e80df9-e3ba-4dec-b8fc-a5e80d8c6798	TCGA-AD-6890	TCGA-COAD	65	-23769	'--	not reported	male	white	Alive	1945	'--	23769	MX	N0	'--	T1	7th	not reported	746	Adenocarcinoma, NOS	no	No	not reported	Ascending colon	No	Ascending colon	not reported	2010	no	Radiation Therapy, NOS
e8e80df9-e3ba-4dec-b8fc-a5e80d8c6798	TCGA-AD-6890	TCGA-COAD	65	-23769	'--	not reported	male	white	Alive	1945	'--	23769	MX	N0	'--	T1	7th	not reported	746	Adenocarcinoma, NOS	no	No	not reported	Ascending colon	No	Ascending colon	not reported	2010	no	Pharmaceutical Therapy, NOS
5a195baa-2d05-4273-a7c4-64cc816b0406	TCGA-AA-3982	TCGA-COAD	75	-27608	'--	not reported	male	not reported	Alive	1934	'--	27608	M0	N1	Stage IIIB	T3	6th	not reported	822	Adenocarcinoma, NOS	no	No	not reported	Colon, NOS	No	Colon, NOS	stage iiib	2009	no	Radiation Therapy, NOS
5a195baa-2d05-4273-a7c4-64cc816b0406	TCGA-AA-3982	TCGA-COAD	75	-27608	'--	not reported	male	not reported	Alive	1934	'--	27608	M0	N1	Stage IIIB	T3	6th	not reported	822	Adenocarcinoma, NOS	no	No	not reported	Colon, NOS	No	Colon, NOS	stage iiib	2009	no	Pharmaceutical Therapy, NOS
e7af286b-3dec-4cf2-8fbd-fa64b3efdf7f	TCGA-F4-6809	TCGA-COAD	52	-19039	403	not hispanic or latino	female	white	Dead	1959	'--	19039	M1	N1	Stage IVA	T3	7th	not reported	39	Adenocarcinoma, NOS	no	No	not reported	Sigmoid colon	No	Sigmoid colon	stage iva	2011	no	Pharmaceutical Therapy, NOS
e7af286b-3dec-4cf2-8fbd-fa64b3efdf7f	TCGA-F4-6809	TCGA-COAD	52	-19039	403	not hispanic or latino	female	white	Dead	1959	'--	19039	M1	N1	Stage IVA	T3	7th	not reported	39	Adenocarcinoma, NOS	no	No	not reported	Sigmoid colon	No	Sigmoid colon	stage iva	2011	no	Radiation Therapy, NOS
aee20b98-df51-4ead-86cc-0d5f60a74b90	TCGA-AZ-6600	TCGA-COAD	64	-23581	368	not hispanic or latino	male	black or african american	Dead	1937	2002	23581	M1	N1	Stage IV	T4	5th	not reported	'--	Adenocarcinoma, NOS	no	No	not reported	Ascending colon	No	Ascending colon	stage iv	2001	yes	Pharmaceutical Therapy, NOS
aee20b98-df51-4ead-86cc-0d5f60a74b90	TCGA-AZ-6600	TCGA-COAD	64	-23581	368	not hispanic or latino	male	black or african american	Dead	1937	2002	23581	M1	N1	Stage IV	T4	5th	not reported	'--	Adenocarcinoma, NOS	no	No	not reported	Ascending colon	No	Ascending colon	stage iv	2001	no	Radiation Therapy, NOS
b718134c-5231-4f29-a423-7bad17c93fc5	TCGA-AZ-5407	TCGA-COAD	51	-18820	'--	not hispanic or latino	female	white	Alive	1956	'--	18820	M0	N0	Stage I	T1	6th	not reported	2683	Adenocarcinoma, NOS	no	No	not reported	Cecum	No	Cecum	stage i	2007	no	Radiation Therapy, NOS
b718134c-5231-4f29-a423-7bad17c93fc5	TCGA-AZ-5407	TCGA-COAD	51	-18820	'--	not hispanic or latino	female	white	Alive	1956	'--	18820	M0	N0	Stage I	T1	6th	not reported	2683	Adenocarcinoma, NOS	no	No	not reported	Cecum	No	Cecum	stage i	2007	no	Pharmaceutical Therapy, NOS
0cbe9848-8eac-4ea8-a36b-fb74b4a33de7	TCGA-AA-A00K	TCGA-COAD	79	-29189	'--	not reported	male	not reported	Alive	1930	'--	29189	M0	N0	Stage IIA	T3	6th	not reported	549	Adenocarcinoma, NOS	no	No	not reported	Sigmoid colon	No	Sigmoid colon	stage iia	2009	not reported	Radiation Therapy, NOS
0cbe9848-8eac-4ea8-a36b-fb74b4a33de7	TCGA-AA-A00K	TCGA-COAD	79	-29189	'--	not reported	male	not reported	Alive	1930	'--	29189	M0	N0	Stage IIA	T3	6th	not reported	549	Adenocarcinoma, NOS	no	No	not reported	Sigmoid colon	No	Sigmoid colon	stage iia	2009	not reported	Pharmaceutical Therapy, NOS
32b77693-18e1-4692-8488-add1940c9e7c	TCGA-AU-6004	TCGA-COAD	69	-25259	'--	not hispanic or latino	female	white	Alive	1941	'--	25259	M0	N0	Stage I	T2	7th	not reported	824	Adenocarcinoma, NOS	no	No	not reported	Cecum	No	Cecum	stage i	2010	not reported	Radiation Therapy, NOS
32b77693-18e1-4692-8488-add1940c9e7c	TCGA-AU-6004	TCGA-COAD	69	-25259	'--	not hispanic or latino	female	white	Alive	1941	'--	25259	M0	N0	Stage I	T2	7th	not reported	824	Adenocarcinoma, NOS	no	No	not reported	Cecum	No	Cecum	stage i	2010	not reported	Pharmaceutical Therapy, NOS
9d8c4693-8e36-473b-bb34-a7cdc04dd223	TCGA-CM-6170	TCGA-COAD	73	-26663	'--	not hispanic or latino	female	white	Alive	1937	'--	26663	M0	N0	Stage I	T2	7th	not reported	457	Adenocarcinoma, NOS	no	No	not reported	Descending colon	No	Descending colon	stage i	2010	no	Pharmaceutical Therapy, NOS
9d8c4693-8e36-473b-bb34-a7cdc04dd223	TCGA-CM-6170	TCGA-COAD	73	-26663	'--	not hispanic or latino	female	white	Alive	1937	'--	26663	M0	N0	Stage I	T2	7th	not reported	457	Adenocarcinoma, NOS	no	No	not reported	Descending colon	No	Descending colon	stage i	2010	no	Radiation Therapy, NOS
69fb431f-0caf-4cdd-9085-eda5b18ed15d	TCGA-AA-A02H	TCGA-COAD	74	-27362	61	not reported	female	not reported	Dead	1933	2007	27362	M1	N2	Stage IV	T3	6th	not reported	'--	Adenocarcinoma, NOS	no	No	not reported	Sigmoid colon	No	Sigmoid colon	stage iv	2007	not reported	Pharmaceutical Therapy, NOS
69fb431f-0caf-4cdd-9085-eda5b18ed15d	TCGA-AA-A02H	TCGA-COAD	74	-27362	61	not reported	female	not reported	Dead	1933	2007	27362	M1	N2	Stage IV	T3	6th	not reported	'--	Adenocarcinoma, NOS	no	No	not reported	Sigmoid colon	No	Sigmoid colon	stage iv	2007	not reported	Radiation Therapy, NOS
41f8c9fd-ae52-4458-886b-faf37de77dd0	TCGA-G4-6294	TCGA-COAD	75	-27755	858	not hispanic or latino	male	white	Dead	1929	2006	27755	M1	N1	Stage IV	T3	6th	not reported	'--	Adenocarcinoma, NOS	yes	No	not reported	Cecum	Not Reported	Cecum	stage iv	2004	yes	Pharmaceutical Therapy, NOS
41f8c9fd-ae52-4458-886b-faf37de77dd0	TCGA-G4-6294	TCGA-COAD	75	-27755	858	not hispanic or latino	male	white	Dead	1929	2006	27755	M1	N1	Stage IV	T3	6th	not reported	'--	Adenocarcinoma, NOS	yes	No	not reported	Cecum	Not Reported	Cecum	stage iv	2004	no	Radiation Therapy, NOS
28033279-cc74-4775-afdf-2497f6ddb55c	TCGA-AA-3506	TCGA-COAD	77	-28275	'--	not reported	male	not reported	Alive	1927	'--	28275	M0	N0	Stage I	T2	5th	not reported	1765	Adenocarcinoma, NOS	yes	No	not reported	Colon, NOS	Not Reported	Colon, NOS	stage i	2004	no	Pharmaceutical Therapy, NOS
28033279-cc74-4775-afdf-2497f6ddb55c	TCGA-AA-3506	TCGA-COAD	77	-28275	'--	not reported	male	not reported	Alive	1927	'--	28275	M0	N0	Stage I	T2	5th	not reported	1765	Adenocarcinoma, NOS	yes	No	not reported	Colon, NOS	Not Reported	Colon, NOS	stage i	2004	no	Radiation Therapy, NOS
4138aca8-e085-45fb-b353-74852efe61bf	TCGA-CM-6676	TCGA-COAD	82	-30223	'--	not hispanic or latino	male	white	Alive	1929	'--	30223	M0	N0	Stage I	T2	7th	not reported	337	Adenocarcinoma, NOS	no	No	not reported	Sigmoid colon	No	Sigmoid colon	stage i	2011	no	Pharmaceutical Therapy, NOS
4138aca8-e085-45fb-b353-74852efe61bf	TCGA-CM-6676	TCGA-COAD	82	-30223	'--	not hispanic or latino	male	white	Alive	1929	'--	30223	M0	N0	Stage I	T2	7th	not reported	337	Adenocarcinoma, NOS	no	No	not reported	Sigmoid colon	No	Sigmoid colon	stage i	2011	no	Radiation Therapy, NOS
36eaf209-c332-4321-b6aa-51a3368ecd79	TCGA-AA-3555	TCGA-COAD	81	-29617	'--	not reported	female	not reported	Alive	1927	'--	29617	M0	N0	Stage IIA	T3	6th	not reported	911	Mucinous adenocarcinoma	no	No	not reported	Colon, NOS	No	Colon, NOS	stage iia	2008	no	Radiation Therapy, NOS
36eaf209-c332-4321-b6aa-51a3368ecd79	TCGA-AA-3555	TCGA-COAD	81	-29617	'--	not reported	female	not reported	Alive	1927	'--	29617	M0	N0	Stage IIA	T3	6th	not reported	911	Mucinous adenocarcinoma	no	No	not reported	Colon, NOS	No	Colon, NOS	stage iia	2008	no	Pharmaceutical Therapy, NOS
e394e9ec-7288-4ede-9ef8-41b631d100dd	TCGA-AA-3715	TCGA-COAD	77	-28428	579	not reported	male	not reported	Dead	1929	'--	28428	M0	N0	Stage II	T3	5th	not reported	30	Adenosquamous carcinoma	yes	No	not reported	Ascending colon	Not Reported	Ascending colon	stage ii	2006	no	Pharmaceutical Therapy, NOS
e394e9ec-7288-4ede-9ef8-41b631d100dd	TCGA-AA-3715	TCGA-COAD	77	-28428	579	not reported	male	not reported	Dead	1929	'--	28428	M0	N0	Stage II	T3	5th	not reported	30	Adenosquamous carcinoma	yes	No	not reported	Ascending colon	Not Reported	Ascending colon	stage ii	2006	no	Radiation Therapy, NOS
86d18004-9478-4e46-83b4-4fbe445ccb70	TCGA-AA-A01I	TCGA-COAD	76	-27759	'--	not reported	male	not reported	Alive	1933	'--	27759	M0	N0	Stage I	T2	6th	not reported	943	Adenocarcinoma, NOS	no	No	not reported	Sigmoid colon	No	Sigmoid colon	stage i	2009	no	Radiation Therapy, NOS
86d18004-9478-4e46-83b4-4fbe445ccb70	TCGA-AA-A01I	TCGA-COAD	76	-27759	'--	not reported	male	not reported	Alive	1933	'--	27759	M0	N0	Stage I	T2	6th	not reported	943	Adenocarcinoma, NOS	no	No	not reported	Sigmoid colon	No	Sigmoid colon	stage i	2009	no	Pharmaceutical Therapy, NOS
84e34cf2-b3bb-4a1a-8fb7-6c2c604c4008	TCGA-AA-A01S	TCGA-COAD	47	-17257	'--	not reported	female	not reported	Alive	1957	'--	17257	M0	N1	Stage III	T3	5th	not reported	31	Adenocarcinoma, NOS	no	No	not reported	Sigmoid colon	No	Sigmoid colon	stage iii	2004	not reported	Radiation Therapy, NOS
84e34cf2-b3bb-4a1a-8fb7-6c2c604c4008	TCGA-AA-A01S	TCGA-COAD	47	-17257	'--	not reported	female	not reported	Alive	1957	'--	17257	M0	N1	Stage III	T3	5th	not reported	31	Adenocarcinoma, NOS	no	No	not reported	Sigmoid colon	No	Sigmoid colon	stage iii	2004	not reported	Pharmaceutical Therapy, NOS
f89bbd17-c732-4847-b71c-a8627a702747	TCGA-D5-6530	TCGA-COAD	53	-19591	'--	not hispanic or latino	male	white	Alive	1957	'--	19591	M0	N0	Stage I	T2	7th	not reported	621	Adenocarcinoma, NOS	no	No	not reported	Cecum	No	Cecum	stage i	2010	no	Radiation Therapy, NOS
f89bbd17-c732-4847-b71c-a8627a702747	TCGA-D5-6530	TCGA-COAD	53	-19591	'--	not hispanic or latino	male	white	Alive	1957	'--	19591	M0	N0	Stage I	T2	7th	not reported	621	Adenocarcinoma, NOS	no	No	not reported	Cecum	No	Cecum	stage i	2010	no	Pharmaceutical Therapy, NOS
98d45099-feae-4dad-aa38-ec03fed6d999	TCGA-A6-5659	TCGA-COAD	82	-30028	'--	not hispanic or latino	male	white	Alive	1928	'--	30028	M0	N0	Stage I	T2	'--	not reported	926	Adenocarcinoma, NOS	no	No	not reported	Cecum	No	Colon, NOS	stage i	2010	no	Pharmaceutical Therapy, NOS
98d45099-feae-4dad-aa38-ec03fed6d999	TCGA-A6-5659	TCGA-COAD	82	-30028	'--	not hispanic or latino	male	white	Alive	1928	'--	30028	M0	N0	Stage I	T2	'--	not reported	926	Adenocarcinoma, NOS	no	No	not reported	Cecum	No	Colon, NOS	stage i	2010	no	Radiation Therapy, NOS
bc42fe2d-1a33-428d-a601-b1871f4c8d9b	TCGA-AA-3966	TCGA-COAD	89	-32537	'--	not reported	female	not reported	Alive	1920	'--	32537	M0	N0	Stage IIA	T3	6th	not reported	61	Mucinous adenocarcinoma	no	No	not reported	Colon, NOS	No	Colon, NOS	stage iia	2009	not reported	Radiation Therapy, NOS
bc42fe2d-1a33-428d-a601-b1871f4c8d9b	TCGA-AA-3966	TCGA-COAD	89	-32537	'--	not reported	female	not reported	Alive	1920	'--	32537	M0	N0	Stage IIA	T3	6th	not reported	61	Mucinous adenocarcinoma	no	No	not reported	Colon, NOS	No	Colon, NOS	stage iia	2009	not reported	Pharmaceutical Therapy, NOS
56c8b812-ca8e-4eb2-b0fe-f264316789bf	TCGA-DM-A1HA	TCGA-COAD	82	-30272	'--	not hispanic or latino	male	white	Alive	1918	'--	30272	M0	N2	Stage IIIC	T3	'--	not reported	2600	Adenocarcinoma, NOS	no	No	not reported	Ascending colon	No	Ascending colon	stage iiic	2000	not reported	Radiation Therapy, NOS
56c8b812-ca8e-4eb2-b0fe-f264316789bf	TCGA-DM-A1HA	TCGA-COAD	82	-30272	'--	not hispanic or latino	male	white	Alive	1918	'--	30272	M0	N2	Stage IIIC	T3	'--	not reported	2600	Adenocarcinoma, NOS	no	No	not reported	Ascending colon	No	Ascending colon	stage iiic	2000	not reported	Pharmaceutical Therapy, NOS
93cd5d07-e0d3-40f8-ae7f-beadb1efb7c1	TCGA-AA-3972	TCGA-COAD	72	-26360	'--	not reported	male	not reported	Alive	1936	'--	26360	M1	N1	Stage IV	T3	6th	not reported	1551	Adenocarcinoma, NOS	yes	No	not reported	Sigmoid colon	Not Reported	Sigmoid colon	stage iv	2008	yes	Pharmaceutical Therapy, NOS
93cd5d07-e0d3-40f8-ae7f-beadb1efb7c1	TCGA-AA-3972	TCGA-COAD	72	-26360	'--	not reported	male	not reported	Alive	1936	'--	26360	M1	N1	Stage IV	T3	6th	not reported	1551	Adenocarcinoma, NOS	yes	No	not reported	Sigmoid colon	Not Reported	Sigmoid colon	stage iv	2008	no	Radiation Therapy, NOS
e17959bd-045d-4540-b43a-c3863e8ff3c0	TCGA-G4-6295	TCGA-COAD	70	-25758	'--	not hispanic or latino	female	white	Alive	1934	'--	25758	M0	N0	Stage II	T3	6th	not reported	254	Adenocarcinoma, NOS	no	No	not reported	Cecum	No	Cecum	stage ii	2004	no	Pharmaceutical Therapy, NOS
e17959bd-045d-4540-b43a-c3863e8ff3c0	TCGA-G4-6295	TCGA-COAD	70	-25758	'--	not hispanic or latino	female	white	Alive	1934	'--	25758	M0	N0	Stage II	T3	6th	not reported	254	Adenocarcinoma, NOS	no	No	not reported	Cecum	No	Cecum	stage ii	2004	no	Radiation Therapy, NOS
c777a777-373a-4773-9566-6c373261f00a	TCGA-CM-4750	TCGA-COAD	34	-12478	'--	not hispanic or latino	female	white	Alive	1976	'--	12478	M0	N1b	Stage IIIA	T1	'--	not reported	244	Adenocarcinoma, NOS	no	No	not reported	Rectosigmoid junction	No	Rectosigmoid junction	stage iiia	2010	no	Radiation Therapy, NOS
c777a777-373a-4773-9566-6c373261f00a	TCGA-CM-4750	TCGA-COAD	34	-12478	'--	not hispanic or latino	female	white	Alive	1976	'--	12478	M0	N1b	Stage IIIA	T1	'--	not reported	244	Adenocarcinoma, NOS	no	No	not reported	Rectosigmoid junction	No	Rectosigmoid junction	stage iiia	2010	yes	Pharmaceutical Therapy, NOS
d259eeb2-d15e-436d-9d37-2d0b7658bc91	TCGA-D5-6534	TCGA-COAD	62	-22778	'--	not hispanic or latino	female	white	Alive	1948	'--	22778	M0	N0	Stage IIA	T3	7th	not reported	1316	Mucinous adenocarcinoma	no	No	not reported	Colon, NOS	No	Colon, NOS	stage iia	2010	no	Radiation Therapy, NOS
d259eeb2-d15e-436d-9d37-2d0b7658bc91	TCGA-D5-6534	TCGA-COAD	62	-22778	'--	not hispanic or latino	female	white	Alive	1948	'--	22778	M0	N0	Stage IIA	T3	7th	not reported	1316	Mucinous adenocarcinoma	no	No	not reported	Colon, NOS	No	Colon, NOS	stage iia	2010	no	Pharmaceutical Therapy, NOS
04d7a52f-a89b-4114-a608-a6254b4d604f	TCGA-AA-3986	TCGA-COAD	73	-26967	'--	not reported	male	not reported	Alive	1934	'--	26967	M0	N0	Stage I	T2	5th	not reported	580	Adenocarcinoma, NOS	yes	No	not reported	Colon, NOS	Not Reported	Colon, NOS	stage i	2007	no	Pharmaceutical Therapy, NOS
04d7a52f-a89b-4114-a608-a6254b4d604f	TCGA-AA-3986	TCGA-COAD	73	-26967	'--	not reported	male	not reported	Alive	1934	'--	26967	M0	N0	Stage I	T2	5th	not reported	580	Adenocarcinoma, NOS	yes	No	not reported	Colon, NOS	Not Reported	Colon, NOS	stage i	2007	no	Radiation Therapy, NOS
8368d745-c74d-4236-ba75-16ca7aaeb3ca	TCGA-AA-3502	TCGA-COAD	73	-26724	'--	not reported	male	not reported	Alive	1930	'--	26724	M0	N0	Stage I	T2	5th	not reported	1065	Adenocarcinoma, NOS	no	No	not reported	Colon, NOS	No	Colon, NOS	stage i	2003	no	Radiation Therapy, NOS
8368d745-c74d-4236-ba75-16ca7aaeb3ca	TCGA-AA-3502	TCGA-COAD	73	-26724	'--	not reported	male	not reported	Alive	1930	'--	26724	M0	N0	Stage I	T2	5th	not reported	1065	Adenocarcinoma, NOS	no	No	not reported	Colon, NOS	No	Colon, NOS	stage i	2003	no	Pharmaceutical Therapy, NOS
35c9264f-34ec-4d75-ab80-aaac86108fc8	TCGA-AY-6386	TCGA-COAD	66	-24453	'--	not hispanic or latino	female	black or african american	Alive	1944	'--	24453	M0	N1a	Stage IIIB	T3	7th	not reported	542	Adenocarcinoma, NOS	no	No	not reported	Cecum	No	Cecum	stage iiib	2010	no	Radiation Therapy, NOS
35c9264f-34ec-4d75-ab80-aaac86108fc8	TCGA-AY-6386	TCGA-COAD	66	-24453	'--	not hispanic or latino	female	black or african american	Alive	1944	'--	24453	M0	N1a	Stage IIIB	T3	7th	not reported	542	Adenocarcinoma, NOS	no	No	not reported	Cecum	No	Cecum	stage iiib	2010	yes	Pharmaceutical Therapy, NOS
2db3c23d-c591-4ea0-b0a8-ed9c4343c80e	TCGA-CK-4951	TCGA-COAD	79	-28982	2134	not hispanic or latino	female	white	Dead	1928	'--	28982	M0	N0	Stage IIA	T3	6th	not reported	2134	Mucinous adenocarcinoma	no	No	not reported	Ascending colon	No	Cecum	stage iia	2007	no	Radiation Therapy, NOS
2db3c23d-c591-4ea0-b0a8-ed9c4343c80e	TCGA-CK-4951	TCGA-COAD	79	-28982	2134	not hispanic or latino	female	white	Dead	1928	'--	28982	M0	N0	Stage IIA	T3	6th	not reported	2134	Mucinous adenocarcinoma	no	No	not reported	Ascending colon	No	Cecum	stage iia	2007	no	Pharmaceutical Therapy, NOS
a782f174-241d-42c6-9bc4-61cc39f8b397	TCGA-D5-6927	TCGA-COAD	34	-12737	'--	not hispanic or latino	male	white	Alive	1977	'--	12737	M0	N0	Stage IIA	T3	7th	not reported	287	Adenocarcinoma, NOS	no	No	not reported	Sigmoid colon	No	Sigmoid colon	stage iia	2011	no	Pharmaceutical Therapy, NOS
a782f174-241d-42c6-9bc4-61cc39f8b397	TCGA-D5-6927	TCGA-COAD	34	-12737	'--	not hispanic or latino	male	white	Alive	1977	'--	12737	M0	N0	Stage IIA	T3	7th	not reported	287	Adenocarcinoma, NOS	no	No	not reported	Sigmoid colon	No	Sigmoid colon	stage iia	2011	no	Radiation Therapy, NOS
f9b5e6a5-c2da-4a0d-9251-bb6f557b7b58	TCGA-AA-3660	TCGA-COAD	51	-18932	'--	not reported	female	not reported	Alive	1954	'--	18932	M0	N0	Stage II	T3	5th	not reported	2375	Adenocarcinoma, NOS	no	No	not reported	Colon, NOS	No	Colon, NOS	stage ii	2005	no	Radiation Therapy, NOS
f9b5e6a5-c2da-4a0d-9251-bb6f557b7b58	TCGA-AA-3660	TCGA-COAD	51	-18932	'--	not reported	female	not reported	Alive	1954	'--	18932	M0	N0	Stage II	T3	5th	not reported	2375	Adenocarcinoma, NOS	no	No	not reported	Colon, NOS	No	Colon, NOS	stage ii	2005	no	Pharmaceutical Therapy, NOS
7f6898e2-a840-4ad1-80f7-783f8b766fcc	TCGA-WS-AB45	TCGA-COAD	52	'--	'--	not hispanic or latino	female	black or african american	Alive	1956	'--	'--	MX	N0	Stage IIA	T3	6th	not reported	2130	Mucinous adenocarcinoma	no	No	not reported	Cecum	No	Cecum	stage iia	2008	no	Radiation Therapy, NOS
7f6898e2-a840-4ad1-80f7-783f8b766fcc	TCGA-WS-AB45	TCGA-COAD	52	'--	'--	not hispanic or latino	female	black or african american	Alive	1956	'--	'--	MX	N0	Stage IIA	T3	6th	not reported	2130	Mucinous adenocarcinoma	no	No	not reported	Cecum	No	Cecum	stage iia	2008	no	Pharmaceutical Therapy, NOS
dd4be58e-da22-4bcd-bf4c-2b9e60ffda19	TCGA-AA-A02F	TCGA-COAD	68	-25051	'--	not reported	female	not reported	Alive	1939	'--	25051	M1	N1	Stage IV	T3	6th	not reported	1216	Carcinoma, NOS	no	No	not reported	Sigmoid colon	No	Sigmoid colon	stage iv	2007	yes	Pharmaceutical Therapy, NOS
dd4be58e-da22-4bcd-bf4c-2b9e60ffda19	TCGA-AA-A02F	TCGA-COAD	68	-25051	'--	not reported	female	not reported	Alive	1939	'--	25051	M1	N1	Stage IV	T3	6th	not reported	1216	Carcinoma, NOS	no	No	not reported	Sigmoid colon	No	Sigmoid colon	stage iv	2007	no	Radiation Therapy, NOS
73f9681a-f9ef-4880-bd16-93624fd117c6	TCGA-CK-4947	TCGA-COAD	46	-16980	'--	not hispanic or latino	female	white	Alive	1957	'--	16980	M0	N1	Stage IIIB	T4	6th	not reported	534	Adenocarcinoma, NOS	no	No	not reported	Sigmoid colon	No	Sigmoid colon	stage iiib	2003	no	Pharmaceutical Therapy, NOS
73f9681a-f9ef-4880-bd16-93624fd117c6	TCGA-CK-4947	TCGA-COAD	46	-16980	'--	not hispanic or latino	female	white	Alive	1957	'--	16980	M0	N1	Stage IIIB	T4	6th	not reported	534	Adenocarcinoma, NOS	no	No	not reported	Sigmoid colon	No	Sigmoid colon	stage iiib	2003	no	Radiation Therapy, NOS
eed7405f-f8f3-41a4-a0e7-242f23087f59	TCGA-CM-6171	TCGA-COAD	77	-28307	'--	not hispanic or latino	female	white	Alive	1933	'--	28307	M0	N0	Stage I	T2	7th	not reported	427	Adenocarcinoma, NOS	no	No	not reported	Ascending colon	No	Ascending colon	stage i	2010	no	Pharmaceutical Therapy, NOS
eed7405f-f8f3-41a4-a0e7-242f23087f59	TCGA-CM-6171	TCGA-COAD	77	-28307	'--	not hispanic or latino	female	white	Alive	1933	'--	28307	M0	N0	Stage I	T2	7th	not reported	427	Adenocarcinoma, NOS	no	No	not reported	Ascending colon	No	Ascending colon	stage i	2010	no	Radiation Therapy, NOS
39b6ae01-c97b-4234-8a28-208fdf170432	TCGA-A6-6649	TCGA-COAD	66	-24237	'--	not hispanic or latino	male	white	Alive	1944	'--	24237	M0	N1b	Stage IIIB	T3	'--	not reported	735	Adenocarcinoma, NOS	yes	No	not reported	Ascending colon	Not Reported	Ascending colon	stage iiib	2010	yes	Pharmaceutical Therapy, NOS
39b6ae01-c97b-4234-8a28-208fdf170432	TCGA-A6-6649	TCGA-COAD	66	-24237	'--	not hispanic or latino	male	white	Alive	1944	'--	24237	M0	N1b	Stage IIIB	T3	'--	not reported	735	Adenocarcinoma, NOS	yes	No	not reported	Ascending colon	Not Reported	Ascending colon	stage iiib	2010	no	Radiation Therapy, NOS
c5c4a0a5-900d-483d-9282-475654d63265	TCGA-AA-3518	TCGA-COAD	81	-29769	'--	not reported	female	not reported	Alive	1926	'--	29769	M0	N0	Stage IIA	T3	6th	not reported	31	Adenocarcinoma, NOS	no	No	not reported	Cecum	No	Cecum	stage iia	2007	not reported	Radiation Therapy, NOS
c5c4a0a5-900d-483d-9282-475654d63265	TCGA-AA-3518	TCGA-COAD	81	-29769	'--	not reported	female	not reported	Alive	1926	'--	29769	M0	N0	Stage IIA	T3	6th	not reported	31	Adenocarcinoma, NOS	no	No	not reported	Cecum	No	Cecum	stage iia	2007	not reported	Pharmaceutical Therapy, NOS
ea923671-3903-4a79-830d-e7e4b1eabab0	TCGA-AD-6899	TCGA-COAD	84	-30693	176	not reported	male	white	Dead	1927	'--	30693	MX	N2b	Stage IIIC	T4a	7th	not reported	48	Mucinous adenocarcinoma	no	No	not reported	Colon, NOS	No	Colon, NOS	stage iiic	2011	no	Radiation Therapy, NOS
ea923671-3903-4a79-830d-e7e4b1eabab0	TCGA-AD-6899	TCGA-COAD	84	-30693	176	not reported	male	white	Dead	1927	'--	30693	MX	N2b	Stage IIIC	T4a	7th	not reported	48	Mucinous adenocarcinoma	no	No	not reported	Colon, NOS	No	Colon, NOS	stage iiic	2011	no	Pharmaceutical Therapy, NOS
d761bc06-dee8-478a-be99-8af9c504e49c	TCGA-AA-3684	TCGA-COAD	65	-23741	'--	not reported	female	not reported	Alive	1942	'--	23741	M1	N2	Stage IV	T4	5th	not reported	0	Mucinous adenocarcinoma	no	No	not reported	Cecum	No	Cecum	stage iv	2007	not reported	Pharmaceutical Therapy, NOS
d761bc06-dee8-478a-be99-8af9c504e49c	TCGA-AA-3684	TCGA-COAD	65	-23741	'--	not reported	female	not reported	Alive	1942	'--	23741	M1	N2	Stage IV	T4	5th	not reported	0	Mucinous adenocarcinoma	no	No	not reported	Cecum	No	Cecum	stage iv	2007	not reported	Radiation Therapy, NOS
7a70f061-9a6f-408e-a416-7f5295ceba3b	TCGA-CK-6751	TCGA-COAD	88	-32354	'--	not hispanic or latino	female	white	Alive	1914	'--	32354	MX	N0	Stage I	T2	5th	not reported	518	Mucinous adenocarcinoma	no	No	not reported	Ascending colon	No	Ascending colon	stage i	2002	no	Pharmaceutical Therapy, NOS
7a70f061-9a6f-408e-a416-7f5295ceba3b	TCGA-CK-6751	TCGA-COAD	88	-32354	'--	not hispanic or latino	female	white	Alive	1914	'--	32354	MX	N0	Stage I	T2	5th	not reported	518	Mucinous adenocarcinoma	no	No	not reported	Ascending colon	No	Ascending colon	stage i	2002	no	Radiation Therapy, NOS
93edb105-5dc9-4a4a-9fca-c91f0161fcc7	TCGA-AA-3511	TCGA-COAD	64	-23407	'--	not reported	male	not reported	Alive	1941	'--	23407	M0	N0	Stage II	T4	5th	not reported	212	Adenocarcinoma, NOS	no	No	not reported	Colon, NOS	No	Colon, NOS	stage ii	2005	no	Pharmaceutical Therapy, NOS
93edb105-5dc9-4a4a-9fca-c91f0161fcc7	TCGA-AA-3511	TCGA-COAD	64	-23407	'--	not reported	male	not reported	Alive	1941	'--	23407	M0	N0	Stage II	T4	5th	not reported	212	Adenocarcinoma, NOS	no	No	not reported	Colon, NOS	No	Colon, NOS	stage ii	2005	no	Radiation Therapy, NOS
2b94070a-21ec-457b-88af-3d2a89b97ac6	TCGA-AA-3712	TCGA-COAD	65	-23831	'--	not reported	male	not reported	Alive	1939	'--	23831	M0	N2	Stage III	T3	5th	not reported	0	Adenocarcinoma, NOS	no	No	not reported	Descending colon	No	Descending colon	stage iii	2004	not reported	Radiation Therapy, NOS
2b94070a-21ec-457b-88af-3d2a89b97ac6	TCGA-AA-3712	TCGA-COAD	65	-23831	'--	not reported	male	not reported	Alive	1939	'--	23831	M0	N2	Stage III	T3	5th	not reported	0	Adenocarcinoma, NOS	no	No	not reported	Descending colon	No	Descending colon	stage iii	2004	not reported	Pharmaceutical Therapy, NOS
abe658e0-33f9-4f57-849b-dec4d20964d6	TCGA-G4-6314	TCGA-COAD	76	-27958	'--	not hispanic or latino	female	white	Alive	1932	'--	27958	M1	N2	Stage IV	T3	6th	not reported	1093	Adenocarcinoma, NOS	yes	No	not reported	Cecum	Not Reported	Cecum	stage iv	2008	no	Radiation Therapy, NOS
abe658e0-33f9-4f57-849b-dec4d20964d6	TCGA-G4-6314	TCGA-COAD	76	-27958	'--	not hispanic or latino	female	white	Alive	1932	'--	27958	M1	N2	Stage IV	T3	6th	not reported	1093	Adenocarcinoma, NOS	yes	No	not reported	Cecum	Not Reported	Cecum	stage iv	2008	yes	Pharmaceutical Therapy, NOS
6775ce57-b4cf-425c-a898-061bb9a8a1a8	TCGA-DM-A280	TCGA-COAD	70	-25649	236	not hispanic or latino	female	white	Dead	1928	1998	25649	M0	N0	Stage IIA	T3	6th	not reported	236	Mucinous adenocarcinoma	no	No	not reported	Ascending colon	No	Ascending colon	stage iia	1998	not reported	Pharmaceutical Therapy, NOS
6775ce57-b4cf-425c-a898-061bb9a8a1a8	TCGA-DM-A280	TCGA-COAD	70	-25649	236	not hispanic or latino	female	white	Dead	1928	1998	25649	M0	N0	Stage IIA	T3	6th	not reported	236	Mucinous adenocarcinoma	no	No	not reported	Ascending colon	No	Ascending colon	stage iia	1998	not reported	Radiation Therapy, NOS
dca004bf-9c14-45a1-b186-ab3759f6c7fe	TCGA-AA-3685	TCGA-COAD	69	-25506	'--	not reported	male	not reported	Alive	1938	'--	25506	M0	N0	Stage II	T3	5th	not reported	1127	Adenocarcinoma, NOS	no	No	not reported	Colon, NOS	No	Colon, NOS	stage ii	2007	no	Pharmaceutical Therapy, NOS
dca004bf-9c14-45a1-b186-ab3759f6c7fe	TCGA-AA-3685	TCGA-COAD	69	-25506	'--	not reported	male	not reported	Alive	1938	'--	25506	M0	N0	Stage II	T3	5th	not reported	1127	Adenocarcinoma, NOS	no	No	not reported	Colon, NOS	No	Colon, NOS	stage ii	2007	no	Radiation Therapy, NOS
849031de-ac8a-4012-9362-d192512997f1	TCGA-AZ-6605	TCGA-COAD	77	-28485	159	not hispanic or latino	male	white	Dead	1931	2008	28485	M0	N1	Stage IIIB	T4	6th	not reported	'--	Adenocarcinoma, NOS	no	No	not reported	Ascending colon	No	Ascending colon	stage iiib	2008	yes	Pharmaceutical Therapy, NOS
849031de-ac8a-4012-9362-d192512997f1	TCGA-AZ-6605	TCGA-COAD	77	-28485	159	not hispanic or latino	male	white	Dead	1931	2008	28485	M0	N1	Stage IIIB	T4	6th	not reported	'--	Adenocarcinoma, NOS	no	No	not reported	Ascending colon	No	Ascending colon	stage iiib	2008	no	Radiation Therapy, NOS
9d68516e-7e5c-403e-8aca-ea1abe0d6014	TCGA-NH-A50U	TCGA-COAD	42	-15450	334	not hispanic or latino	male	black or african american	Dead	1970	2012	15450	M1a	N0	Stage IVA	T4a	7th	not reported	'--	Mucinous adenocarcinoma	no	No	not reported	Cecum	No	Cecum	stage iva	2012	yes	Pharmaceutical Therapy, NOS
9d68516e-7e5c-403e-8aca-ea1abe0d6014	TCGA-NH-A50U	TCGA-COAD	42	-15450	334	not hispanic or latino	male	black or african american	Dead	1970	2012	15450	M1a	N0	Stage IVA	T4a	7th	not reported	'--	Mucinous adenocarcinoma	no	No	not reported	Cecum	No	Cecum	stage iva	2012	no	Radiation Therapy, NOS
ddf69ed9-4c53-48b8-9f01-495bd60c3425	TCGA-AA-3514	TCGA-COAD	81	-29738	'--	not reported	female	not reported	Alive	1925	'--	29738	M0	N0	Stage I	T2	6th	not reported	31	Adenocarcinoma, NOS	no	No	not reported	Colon, NOS	No	Colon, NOS	stage i	2006	no	Pharmaceutical Therapy, NOS
ddf69ed9-4c53-48b8-9f01-495bd60c3425	TCGA-AA-3514	TCGA-COAD	81	-29738	'--	not reported	female	not reported	Alive	1925	'--	29738	M0	N0	Stage I	T2	6th	not reported	31	Adenocarcinoma, NOS	no	No	not reported	Colon, NOS	No	Colon, NOS	stage i	2006	no	Radiation Therapy, NOS
c48e2ce0-3806-4675-92f3-d38ff67c5efa	TCGA-DM-A28M	TCGA-COAD	63	-23043	'--	not hispanic or latino	male	white	Alive	1940	'--	23043	M0	N0	Stage IIA	T3	6th	not reported	2895	Adenocarcinoma, NOS	no	No	not reported	Descending colon	No	Descending colon	stage iia	2003	not reported	Pharmaceutical Therapy, NOS
c48e2ce0-3806-4675-92f3-d38ff67c5efa	TCGA-DM-A28M	TCGA-COAD	63	-23043	'--	not hispanic or latino	male	white	Alive	1940	'--	23043	M0	N0	Stage IIA	T3	6th	not reported	2895	Adenocarcinoma, NOS	no	No	not reported	Descending colon	No	Descending colon	stage iia	2003	not reported	Radiation Therapy, NOS
fac2c617-8149-45bb-b766-fbe13dc3c425	TCGA-DM-A1D7	TCGA-COAD	82	-30142	405	not hispanic or latino	male	white	Dead	1918	'--	30142	M0	N0	Stage IIA	T3	'--	not reported	405	Mucinous adenocarcinoma	no	No	not reported	Sigmoid colon	No	Sigmoid colon	stage iia	2000	not reported	Radiation Therapy, NOS
fac2c617-8149-45bb-b766-fbe13dc3c425	TCGA-DM-A1D7	TCGA-COAD	82	-30142	405	not hispanic or latino	male	white	Dead	1918	'--	30142	M0	N0	Stage IIA	T3	'--	not reported	405	Mucinous adenocarcinoma	no	No	not reported	Sigmoid colon	No	Sigmoid colon	stage iia	2000	not reported	Pharmaceutical Therapy, NOS
a56d528b-238a-4556-92c8-7645304a2da0	TCGA-AA-3558	TCGA-COAD	70	-25752	'--	not reported	male	not reported	Alive	1938	'--	25752	M0	N0	Stage I	T2	6th	not reported	638	Adenocarcinoma, NOS	no	No	not reported	Sigmoid colon	No	Sigmoid colon	stage i	2008	no	Radiation Therapy, NOS
a56d528b-238a-4556-92c8-7645304a2da0	TCGA-AA-3558	TCGA-COAD	70	-25752	'--	not reported	male	not reported	Alive	1938	'--	25752	M0	N0	Stage I	T2	6th	not reported	638	Adenocarcinoma, NOS	no	No	not reported	Sigmoid colon	No	Sigmoid colon	stage i	2008	no	Pharmaceutical Therapy, NOS
1ad0b9b9-7ded-4281-b114-9dcc6138c037	TCGA-AA-3530	TCGA-COAD	80	-29402	'--	not reported	male	not reported	Alive	1927	'--	29402	M0	N0	Stage I	T2	6th	not reported	580	Adenocarcinoma, NOS	yes	No	not reported	Cecum	Not Reported	Colon, NOS	stage i	2007	no	Pharmaceutical Therapy, NOS
1ad0b9b9-7ded-4281-b114-9dcc6138c037	TCGA-AA-3530	TCGA-COAD	80	-29402	'--	not reported	male	not reported	Alive	1927	'--	29402	M0	N0	Stage I	T2	6th	not reported	580	Adenocarcinoma, NOS	yes	No	not reported	Cecum	Not Reported	Colon, NOS	stage i	2007	no	Radiation Therapy, NOS
ba49b428-246d-46d2-b549-39a5fc8f7003	TCGA-AA-3554	TCGA-COAD	62	-22799	'--	not reported	female	not reported	Alive	1946	'--	22799	M0	N0	Stage IIA	T3	6th	not reported	546	Adenocarcinoma, NOS	yes	Yes	not reported	Ascending colon	Not Reported	Ascending colon	stage iia	2008	no	Radiation Therapy, NOS
ba49b428-246d-46d2-b549-39a5fc8f7003	TCGA-AA-3554	TCGA-COAD	62	-22799	'--	not reported	female	not reported	Alive	1946	'--	22799	M0	N0	Stage IIA	T3	6th	not reported	546	Adenocarcinoma, NOS	yes	Yes	not reported	Ascending colon	Not Reported	Ascending colon	stage iia	2008	no	Pharmaceutical Therapy, NOS
d181c72b-843c-4b2d-b014-2a6dd1c3c1ec	TCGA-AA-3553	TCGA-COAD	61	-22524	'--	not reported	female	not reported	Alive	1947	'--	22524	M0	N0	Stage I	T2	6th	not reported	730	Adenocarcinoma, NOS	no	No	not reported	Colon, NOS	No	Colon, NOS	stage i	2008	no	Radiation Therapy, NOS
d181c72b-843c-4b2d-b014-2a6dd1c3c1ec	TCGA-AA-3553	TCGA-COAD	61	-22524	'--	not reported	female	not reported	Alive	1947	'--	22524	M0	N0	Stage I	T2	6th	not reported	730	Adenocarcinoma, NOS	no	No	not reported	Colon, NOS	No	Colon, NOS	stage i	2008	no	Pharmaceutical Therapy, NOS
9fd08502-355b-4f5a-a25c-73ec7184f6d3	TCGA-F4-6459	TCGA-COAD	61	-22574	262	not hispanic or latino	female	white	Dead	1950	'--	22574	M0	N2a	Stage IIIB	T3	7th	not reported	0	Adenocarcinoma, NOS	no	No	not reported	Sigmoid colon	No	Sigmoid colon	stage iiib	2011	no	Pharmaceutical Therapy, NOS
9fd08502-355b-4f5a-a25c-73ec7184f6d3	TCGA-F4-6459	TCGA-COAD	61	-22574	262	not hispanic or latino	female	white	Dead	1950	'--	22574	M0	N2a	Stage IIIB	T3	7th	not reported	0	Adenocarcinoma, NOS	no	No	not reported	Sigmoid colon	No	Sigmoid colon	stage iiib	2011	no	Radiation Therapy, NOS
d42bc7f0-cfb2-4ece-ae47-521308635633	TCGA-CM-6167	TCGA-COAD	57	-21031	'--	not hispanic or latino	female	black or african american	Alive	1953	'--	21031	M0	N2b	Stage IIIC	T3	7th	not reported	456	Adenocarcinoma, NOS	no	No	not reported	Cecum	No	Cecum	stage iiic	2010	yes	Pharmaceutical Therapy, NOS
d42bc7f0-cfb2-4ece-ae47-521308635633	TCGA-CM-6167	TCGA-COAD	57	-21031	'--	not hispanic or latino	female	black or african american	Alive	1953	'--	21031	M0	N2b	Stage IIIC	T3	7th	not reported	456	Adenocarcinoma, NOS	no	No	not reported	Cecum	No	Cecum	stage iiic	2010	no	Radiation Therapy, NOS
c21d2c68-920f-4526-b754-286579c049f3	TCGA-AA-3663	TCGA-COAD	42	-15675	'--	not reported	male	not reported	Alive	1963	'--	15675	M0	N0	Stage II	T3	5th	not reported	212	Adenocarcinoma, NOS	no	No	not reported	Cecum	No	Cecum	stage ii	2005	no	Pharmaceutical Therapy, NOS
c21d2c68-920f-4526-b754-286579c049f3	TCGA-AA-3663	TCGA-COAD	42	-15675	'--	not reported	male	not reported	Alive	1963	'--	15675	M0	N0	Stage II	T3	5th	not reported	212	Adenocarcinoma, NOS	no	No	not reported	Cecum	No	Cecum	stage ii	2005	no	Radiation Therapy, NOS
5b259d18-3976-4f44-967f-fe5fa8447c8b	TCGA-CM-5864	TCGA-COAD	60	-22219	'--	not hispanic or latino	male	white	Alive	1950	'--	22219	M0	N0	Stage I	T2	7th	not reported	457	Adenocarcinoma, NOS	no	No	not reported	Cecum	No	Cecum	stage i	2010	no	Pharmaceutical Therapy, NOS
5b259d18-3976-4f44-967f-fe5fa8447c8b	TCGA-CM-5864	TCGA-COAD	60	-22219	'--	not hispanic or latino	male	white	Alive	1950	'--	22219	M0	N0	Stage I	T2	7th	not reported	457	Adenocarcinoma, NOS	no	No	not reported	Cecum	No	Cecum	stage i	2010	no	Radiation Therapy, NOS
a56f6562-d2af-47b9-bf81-94b3b4893173	TCGA-DM-A0XD	TCGA-COAD	65	-23966	743	not hispanic or latino	male	white	Dead	1935	2002	23966	M0	N0	Stage IIA	T3	'--	not reported	'--	Adenocarcinoma, NOS	no	No	not reported	Cecum	No	Cecum	stage iia	2000	not reported	Pharmaceutical Therapy, NOS
a56f6562-d2af-47b9-bf81-94b3b4893173	TCGA-DM-A0XD	TCGA-COAD	65	-23966	743	not hispanic or latino	male	white	Dead	1935	2002	23966	M0	N0	Stage IIA	T3	'--	not reported	'--	Adenocarcinoma, NOS	no	No	not reported	Cecum	No	Cecum	stage iia	2000	no	Radiation Therapy, NOS
6f2b5a14-569c-4084-8c67-b1a44d787897	TCGA-AA-A01G	TCGA-COAD	63	-23133	'--	not reported	male	not reported	Alive	1946	'--	23133	M0	N0	Stage IIA	T3	6th	not reported	365	Mucinous adenocarcinoma	no	No	not reported	Cecum	No	Cecum	stage iia	2009	no	Radiation Therapy, NOS
6f2b5a14-569c-4084-8c67-b1a44d787897	TCGA-AA-A01G	TCGA-COAD	63	-23133	'--	not reported	male	not reported	Alive	1946	'--	23133	M0	N0	Stage IIA	T3	6th	not reported	365	Mucinous adenocarcinoma	no	No	not reported	Cecum	No	Cecum	stage iia	2009	no	Pharmaceutical Therapy, NOS
b4c3cf95-a27c-4bcf-9321-38723473e83b	TCGA-AA-3855	TCGA-COAD	72	-26541	'--	not reported	male	not reported	Alive	1937	'--	26541	M0	N0	Stage I	T2	6th	not reported	975	Adenocarcinoma, NOS	no	No	not reported	Colon, NOS	No	Colon, NOS	stage i	2009	no	Pharmaceutical Therapy, NOS
b4c3cf95-a27c-4bcf-9321-38723473e83b	TCGA-AA-3855	TCGA-COAD	72	-26541	'--	not reported	male	not reported	Alive	1937	'--	26541	M0	N0	Stage I	T2	6th	not reported	975	Adenocarcinoma, NOS	no	No	not reported	Colon, NOS	No	Colon, NOS	stage i	2009	no	Radiation Therapy, NOS
e8ec26bd-c88d-42b9-ac8a-ab121b8140f8	TCGA-AD-A5EK	TCGA-COAD	51	-18731	'--	not hispanic or latino	male	black or african american	Alive	1961	'--	18731	MX	N0	Stage I	T2	7th	not reported	500	Adenocarcinoma, NOS	no	No	not reported	Ascending colon	No	Ascending colon	stage i	2012	no	Pharmaceutical Therapy, NOS
e8ec26bd-c88d-42b9-ac8a-ab121b8140f8	TCGA-AD-A5EK	TCGA-COAD	51	-18731	'--	not hispanic or latino	male	black or african american	Alive	1961	'--	18731	MX	N0	Stage I	T2	7th	not reported	500	Adenocarcinoma, NOS	no	No	not reported	Ascending colon	No	Ascending colon	stage i	2012	no	Radiation Therapy, NOS
cab7bdbc-0a11-4901-97c3-26b884f79cb5	TCGA-AA-3968	TCGA-COAD	55	-20089	'--	not reported	female	not reported	Alive	1953	'--	20089	M0	N0	Stage I	T2	6th	not reported	669	Adenocarcinoma, NOS	no	No	not reported	Sigmoid colon	No	Sigmoid colon	stage i	2008	no	Pharmaceutical Therapy, NOS
cab7bdbc-0a11-4901-97c3-26b884f79cb5	TCGA-AA-3968	TCGA-COAD	55	-20089	'--	not reported	female	not reported	Alive	1953	'--	20089	M0	N0	Stage I	T2	6th	not reported	669	Adenocarcinoma, NOS	no	No	not reported	Sigmoid colon	No	Sigmoid colon	stage i	2008	no	Radiation Therapy, NOS
654c6f5c-3e5c-49f0-b53f-87cd9797d7c9	TCGA-AA-3947	TCGA-COAD	60	-22035	'--	not reported	female	not reported	Alive	1949	'--	22035	M0	N0	Stage IIB	T4	6th	not reported	1004	Mucinous adenocarcinoma	no	No	not reported	Colon, NOS	No	Colon, NOS	stage iib	2009	no	Radiation Therapy, NOS
654c6f5c-3e5c-49f0-b53f-87cd9797d7c9	TCGA-AA-3947	TCGA-COAD	60	-22035	'--	not reported	female	not reported	Alive	1949	'--	22035	M0	N0	Stage IIB	T4	6th	not reported	1004	Mucinous adenocarcinoma	no	No	not reported	Colon, NOS	No	Colon, NOS	stage iib	2009	no	Pharmaceutical Therapy, NOS
79d33c28-a7e2-4fca-8be1-a16fb6d68d49	TCGA-G4-6311	TCGA-COAD	80	-29297	'--	not hispanic or latino	male	white	Alive	1928	'--	29297	MX	N1	Stage III	T3	6th	not reported	1199	Adenocarcinoma, NOS	no	No	not reported	Ascending colon	No	Ascending colon	stage iii	2008	yes	Pharmaceutical Therapy, NOS
79d33c28-a7e2-4fca-8be1-a16fb6d68d49	TCGA-G4-6311	TCGA-COAD	80	-29297	'--	not hispanic or latino	male	white	Alive	1928	'--	29297	MX	N1	Stage III	T3	6th	not reported	1199	Adenocarcinoma, NOS	no	No	not reported	Ascending colon	No	Ascending colon	stage iii	2008	no	Radiation Therapy, NOS
9c34830b-4d7f-4b41-9659-fbfc36c145c9	TCGA-D5-6529	TCGA-COAD	69	-25394	'--	not hispanic or latino	male	white	Alive	1941	'--	25394	M0	N0	Stage IIA	T3	7th	not reported	614	Adenocarcinoma, NOS	no	No	not reported	Colon, NOS	No	Colon, NOS	stage iia	2010	no	Pharmaceutical Therapy, NOS
9c34830b-4d7f-4b41-9659-fbfc36c145c9	TCGA-D5-6529	TCGA-COAD	69	-25394	'--	not hispanic or latino	male	white	Alive	1941	'--	25394	M0	N0	Stage IIA	T3	7th	not reported	614	Adenocarcinoma, NOS	no	No	not reported	Colon, NOS	No	Colon, NOS	stage iia	2010	no	Radiation Therapy, NOS
8c0894fb-5e78-40ae-be0b-329ca30f758a	TCGA-DM-A1HB	TCGA-COAD	75	-27708	'--	not hispanic or latino	male	white	Alive	1925	'--	27708	M0	N1	Stage IIIB	T3	'--	not reported	4126	Mucinous adenocarcinoma	no	No	not reported	Transverse colon	No	Transverse colon	stage iiib	2000	not reported	Pharmaceutical Therapy, NOS
8c0894fb-5e78-40ae-be0b-329ca30f758a	TCGA-DM-A1HB	TCGA-COAD	75	-27708	'--	not hispanic or latino	male	white	Alive	1925	'--	27708	M0	N1	Stage IIIB	T3	'--	not reported	4126	Mucinous adenocarcinoma	no	No	not reported	Transverse colon	No	Transverse colon	stage iiib	2000	not reported	Radiation Therapy, NOS
091e3084-04ee-4497-893c-d46226dec78f	TCGA-AA-A00U	TCGA-COAD	50	-18263	'--	not reported	male	not reported	Alive	1959	'--	18263	M0	N1	Stage IIIB	T3	6th	not reported	518	Adenocarcinoma, NOS	no	No	not reported	Ascending colon	No	Ascending colon	stage iiib	2009	yes	Pharmaceutical Therapy, NOS
091e3084-04ee-4497-893c-d46226dec78f	TCGA-AA-A00U	TCGA-COAD	50	-18263	'--	not reported	male	not reported	Alive	1959	'--	18263	M0	N1	Stage IIIB	T3	6th	not reported	518	Adenocarcinoma, NOS	no	No	not reported	Ascending colon	No	Ascending colon	stage iiib	2009	no	Radiation Therapy, NOS
10628a61-bd5e-4415-af97-631c5ca320cb	TCGA-AA-A00A	TCGA-COAD	80	-29463	'--	not reported	male	not reported	Alive	1929	'--	29463	M0	N0	Stage IIA	T3	6th	not reported	1157	Adenocarcinoma, NOS	no	No	not reported	Ascending colon	No	Ascending colon	stage iia	2009	no	Radiation Therapy, NOS
10628a61-bd5e-4415-af97-631c5ca320cb	TCGA-AA-A00A	TCGA-COAD	80	-29463	'--	not reported	male	not reported	Alive	1929	'--	29463	M0	N0	Stage IIA	T3	6th	not reported	1157	Adenocarcinoma, NOS	no	No	not reported	Ascending colon	No	Ascending colon	stage iia	2009	no	Pharmaceutical Therapy, NOS
e76258b7-e13a-4b05-855b-d792701ffba1	TCGA-F4-6805	TCGA-COAD	58	-21241	'--	not hispanic or latino	female	white	Alive	1953	'--	21241	M0	N0	Stage IIA	T3	7th	not reported	1047	Adenocarcinoma, NOS	no	No	not reported	Colon, NOS	No	Colon, NOS	stage iia	2011	yes	Pharmaceutical Therapy, NOS
e76258b7-e13a-4b05-855b-d792701ffba1	TCGA-F4-6805	TCGA-COAD	58	-21241	'--	not hispanic or latino	female	white	Alive	1953	'--	21241	M0	N0	Stage IIA	T3	7th	not reported	1047	Adenocarcinoma, NOS	no	No	not reported	Colon, NOS	No	Colon, NOS	stage iia	2011	no	Radiation Therapy, NOS
64bd568d-0509-48fe-8d0a-aef2a85d5c57	TCGA-F4-6856	TCGA-COAD	45	-16519	'--	not hispanic or latino	male	white	Alive	1966	'--	16519	M0	N0	Stage I	T2	7th	not reported	1074	Mucinous adenocarcinoma	no	No	not reported	Cecum	No	Cecum	stage i	2011	no	Radiation Therapy, NOS
64bd568d-0509-48fe-8d0a-aef2a85d5c57	TCGA-F4-6856	TCGA-COAD	45	-16519	'--	not hispanic or latino	male	white	Alive	1966	'--	16519	M0	N0	Stage I	T2	7th	not reported	1074	Mucinous adenocarcinoma	no	No	not reported	Cecum	No	Cecum	stage i	2011	yes	Pharmaceutical Therapy, NOS
93690a96-421c-4c59-85ba-fa6dd538c721	TCGA-G4-6588	TCGA-COAD	58	-21532	'--	not hispanic or latino	female	white	Alive	1951	'--	21532	M0	N0	Stage IIA	T3	6th	not reported	796	Adenocarcinoma, NOS	yes	No	not reported	Cecum	Not Reported	Cecum	stage iia	2009	no	Radiation Therapy, NOS
93690a96-421c-4c59-85ba-fa6dd538c721	TCGA-G4-6588	TCGA-COAD	58	-21532	'--	not hispanic or latino	female	white	Alive	1951	'--	21532	M0	N0	Stage IIA	T3	6th	not reported	796	Adenocarcinoma, NOS	yes	No	not reported	Cecum	Not Reported	Cecum	stage iia	2009	no	Pharmaceutical Therapy, NOS
28d03569-8717-40da-8989-70baf2b18f9f	TCGA-A6-5667	TCGA-COAD	40	-14756	'--	not hispanic or latino	female	white	Alive	1970	'--	14756	MX	N1a	Stage IIIB	T3	7th	not reported	887	Adenocarcinoma, NOS	no	No	not reported	Sigmoid colon	No	Sigmoid colon	stage iiib	2010	no	Radiation Therapy, NOS
28d03569-8717-40da-8989-70baf2b18f9f	TCGA-A6-5667	TCGA-COAD	40	-14756	'--	not hispanic or latino	female	white	Alive	1970	'--	14756	MX	N1a	Stage IIIB	T3	7th	not reported	887	Adenocarcinoma, NOS	no	No	not reported	Sigmoid colon	No	Sigmoid colon	stage iiib	2010	yes	Pharmaceutical Therapy, NOS
043a4745-566b-4106-b159-99cb8b394b81	TCGA-AA-3877	TCGA-COAD	83	-30377	'--	not reported	female	not reported	Alive	1924	'--	30377	M0	N0	Stage I	T1	6th	not reported	943	Mucinous adenocarcinoma	no	No	not reported	Transverse colon	No	Transverse colon	stage i	2007	no	Pharmaceutical Therapy, NOS
043a4745-566b-4106-b159-99cb8b394b81	TCGA-AA-3877	TCGA-COAD	83	-30377	'--	not reported	female	not reported	Alive	1924	'--	30377	M0	N0	Stage I	T1	6th	not reported	943	Mucinous adenocarcinoma	no	No	not reported	Transverse colon	No	Transverse colon	stage i	2007	no	Radiation Therapy, NOS
d651f9ba-8746-46c4-852c-6c2992c7d10e	TCGA-AA-3667	TCGA-COAD	36	-13302	'--	not reported	female	not reported	Alive	1969	'--	13302	M0	N0	Stage I	T2	5th	not reported	426	Adenocarcinoma, NOS	no	No	not reported	Colon, NOS	No	Colon, NOS	stage i	2005	no	Radiation Therapy, NOS
d651f9ba-8746-46c4-852c-6c2992c7d10e	TCGA-AA-3667	TCGA-COAD	36	-13302	'--	not reported	female	not reported	Alive	1969	'--	13302	M0	N0	Stage I	T2	5th	not reported	426	Adenocarcinoma, NOS	no	No	not reported	Colon, NOS	No	Colon, NOS	stage i	2005	no	Pharmaceutical Therapy, NOS
a85e8208-a6f5-4e91-8f35-ef574f4273fc	TCGA-CM-6677	TCGA-COAD	75	-27575	'--	not hispanic or latino	female	white	Alive	1936	'--	27575	M0	N0	Stage IIA	T3	7th	not reported	337	Adenocarcinoma, NOS	no	No	not reported	Hepatic flexure of colon	No	Hepatic flexure of colon	stage iia	2011	no	Radiation Therapy, NOS
a85e8208-a6f5-4e91-8f35-ef574f4273fc	TCGA-CM-6677	TCGA-COAD	75	-27575	'--	not hispanic or latino	female	white	Alive	1936	'--	27575	M0	N0	Stage IIA	T3	7th	not reported	337	Adenocarcinoma, NOS	no	No	not reported	Hepatic flexure of colon	No	Hepatic flexure of colon	stage iia	2011	no	Pharmaceutical Therapy, NOS
fbb69964-f962-4b89-b59b-dd05f8faf61a	TCGA-AZ-6599	TCGA-COAD	72	-26438	206	not hispanic or latino	male	white	Dead	1929	2001	26438	MX	N0	Stage I	T2	5th	not reported	'--	Adenocarcinoma, NOS	no	No	not reported	Cecum	No	Cecum	stage i	2001	no	Pharmaceutical Therapy, NOS
fbb69964-f962-4b89-b59b-dd05f8faf61a	TCGA-AZ-6599	TCGA-COAD	72	-26438	206	not hispanic or latino	male	white	Dead	1929	2001	26438	MX	N0	Stage I	T2	5th	not reported	'--	Adenocarcinoma, NOS	no	No	not reported	Cecum	No	Cecum	stage i	2001	no	Radiation Therapy, NOS
a8b4284d-cbbb-43e3-897b-d04af4bfba74	TCGA-AZ-6598	TCGA-COAD	77	-28182	1503	not hispanic or latino	female	white	Dead	1923	2004	28182	MX	N0	Stage II	T3	5th	not reported	'--	Adenocarcinoma, NOS	no	No	not reported	Ascending colon	No	Ascending colon	stage ii	2000	no	Radiation Therapy, NOS
a8b4284d-cbbb-43e3-897b-d04af4bfba74	TCGA-AZ-6598	TCGA-COAD	77	-28182	1503	not hispanic or latino	female	white	Dead	1923	2004	28182	MX	N0	Stage II	T3	5th	not reported	'--	Adenocarcinoma, NOS	no	No	not reported	Ascending colon	No	Ascending colon	stage ii	2000	no	Pharmaceutical Therapy, NOS
b89267a4-0e6b-401e-85b0-e66775858aa6	TCGA-CM-5348	TCGA-COAD	72	-26543	'--	not hispanic or latino	male	white	Alive	1938	'--	26543	M0	N1a	Stage IIIB	T3	7th	not reported	699	Adenocarcinoma, NOS	no	No	not reported	Cecum	No	Cecum	stage iiib	2010	no	Radiation Therapy, NOS
b89267a4-0e6b-401e-85b0-e66775858aa6	TCGA-CM-5348	TCGA-COAD	72	-26543	'--	not hispanic or latino	male	white	Alive	1938	'--	26543	M0	N1a	Stage IIIB	T3	7th	not reported	699	Adenocarcinoma, NOS	no	No	not reported	Cecum	No	Cecum	stage iiib	2010	no	Pharmaceutical Therapy, NOS
e8841edf-e070-425b-b4d4-bbb2115f9dbd	TCGA-AA-3973	TCGA-COAD	69	-25536	'--	not reported	male	not reported	Alive	1938	'--	25536	M1	N1	Stage IV	T4	5th	not reported	397	Adenocarcinoma, NOS	no	No	not reported	Colon, NOS	No	Colon, NOS	stage iv	2007	no	Radiation Therapy, NOS
e8841edf-e070-425b-b4d4-bbb2115f9dbd	TCGA-AA-3973	TCGA-COAD	69	-25536	'--	not reported	male	not reported	Alive	1938	'--	25536	M1	N1	Stage IV	T4	5th	not reported	397	Adenocarcinoma, NOS	no	No	not reported	Colon, NOS	No	Colon, NOS	stage iv	2007	yes	Pharmaceutical Therapy, NOS
315ef7f6-ca21-4d87-8f19-40bd455885ec	TCGA-AY-4071	TCGA-COAD	63	-23320	29	not hispanic or latino	female	white	Dead	1946	2009	23320	'--	N0	Stage I	T1	6th	not reported	'--	Adenocarcinoma, NOS	no	No	not reported	Sigmoid colon	No	Sigmoid colon	stage i	2009	no	Pharmaceutical Therapy, NOS
315ef7f6-ca21-4d87-8f19-40bd455885ec	TCGA-AY-4071	TCGA-COAD	63	-23320	29	not hispanic or latino	female	white	Dead	1946	2009	23320	'--	N0	Stage I	T1	6th	not reported	'--	Adenocarcinoma, NOS	no	No	not reported	Sigmoid colon	No	Sigmoid colon	stage i	2009	no	Radiation Therapy, NOS
92554413-9ebc-4354-8e1b-9682f3a031d9	TCGA-4N-A93T	TCGA-COAD	67	-24523	'--	not hispanic or latino	male	black or african american	Alive	1946	'--	24523	M0	N1b	Stage IIIB	T4a	7th	not reported	146	Adenocarcinoma, NOS	no	No	not reported	Ascending colon	No	Ascending colon	stage iiib	2013	no	Radiation Therapy, NOS
92554413-9ebc-4354-8e1b-9682f3a031d9	TCGA-4N-A93T	TCGA-COAD	67	-24523	'--	not hispanic or latino	male	black or african american	Alive	1946	'--	24523	M0	N1b	Stage IIIB	T4a	7th	not reported	146	Adenocarcinoma, NOS	no	No	not reported	Ascending colon	No	Ascending colon	stage iiib	2013	yes	Pharmaceutical Therapy, NOS
bf69a4ce-ec7e-4752-a86d-dcc80e3c9a57	TCGA-AZ-4615	TCGA-COAD	84	-30908	'--	not hispanic or latino	male	white	Alive	1925	'--	30908	M0	N1	Stage IIIB	T3	'--	not reported	1002	Adenocarcinoma, NOS	no	No	not reported	Cecum	No	Cecum	stage iiib	2009	no	Radiation Therapy, NOS
bf69a4ce-ec7e-4752-a86d-dcc80e3c9a57	TCGA-AZ-4615	TCGA-COAD	84	-30908	'--	not hispanic or latino	male	white	Alive	1925	'--	30908	M0	N1	Stage IIIB	T3	'--	not reported	1002	Adenocarcinoma, NOS	no	No	not reported	Cecum	No	Cecum	stage iiib	2009	yes	Pharmaceutical Therapy, NOS
ae6b315f-3f78-4695-adfa-48b0bbab2c89	TCGA-D5-5537	TCGA-COAD	83	-30505	1381	not hispanic or latino	male	white	Dead	1927	'--	30505	MX	N2	'--	T3	7th	not reported	456	Adenocarcinoma, NOS	no	No	not reported	Colon, NOS	No	Colon, NOS	not reported	2010	no	Radiation Therapy, NOS
ae6b315f-3f78-4695-adfa-48b0bbab2c89	TCGA-D5-5537	TCGA-COAD	83	-30505	1381	not hispanic or latino	male	white	Dead	1927	'--	30505	MX	N2	'--	T3	7th	not reported	456	Adenocarcinoma, NOS	no	No	not reported	Colon, NOS	No	Colon, NOS	not reported	2010	no	Pharmaceutical Therapy, NOS
beb63625-d9bf-4ccd-bc53-635b53d24240	TCGA-AA-3870	TCGA-COAD	71	-26086	'--	not reported	female	not reported	Alive	1938	'--	26086	M1	N2	Stage IV	T3	6th	not reported	912	Adenocarcinoma, NOS	yes	No	not reported	Ascending colon	Not Reported	Ascending colon	stage iv	2009	not reported	Radiation Therapy, NOS
beb63625-d9bf-4ccd-bc53-635b53d24240	TCGA-AA-3870	TCGA-COAD	71	-26086	'--	not reported	female	not reported	Alive	1938	'--	26086	M1	N2	Stage IV	T3	6th	not reported	912	Adenocarcinoma, NOS	yes	No	not reported	Ascending colon	Not Reported	Ascending colon	stage iv	2009	yes	Pharmaceutical Therapy, NOS
4be66108-e72a-406b-bb4b-f58ff2877336	TCGA-AA-A01Q	TCGA-COAD	48	-17715	'--	not reported	female	not reported	Alive	1955	'--	17715	M0	N0	Stage II	T3	5th	not reported	31	Adenocarcinoma, NOS	no	No	not reported	Ascending colon	No	Ascending colon	stage ii	2003	not reported	Pharmaceutical Therapy, NOS
4be66108-e72a-406b-bb4b-f58ff2877336	TCGA-AA-A01Q	TCGA-COAD	48	-17715	'--	not reported	female	not reported	Alive	1955	'--	17715	M0	N0	Stage II	T3	5th	not reported	31	Adenocarcinoma, NOS	no	No	not reported	Ascending colon	No	Ascending colon	stage ii	2003	not reported	Radiation Therapy, NOS
b08b5f49-9434-4653-9772-097ec29b2ca3	TCGA-D5-6540	TCGA-COAD	66	-24282	'--	not hispanic or latino	male	white	Alive	1944	'--	24282	M0	N0	Stage I	T2	'--	not reported	491	Mucinous adenocarcinoma	no	No	not reported	Cecum	No	Cecum	stage i	2010	no	Pharmaceutical Therapy, NOS
b08b5f49-9434-4653-9772-097ec29b2ca3	TCGA-D5-6540	TCGA-COAD	66	-24282	'--	not hispanic or latino	male	white	Alive	1944	'--	24282	M0	N0	Stage I	T2	'--	not reported	491	Mucinous adenocarcinoma	no	No	not reported	Cecum	No	Cecum	stage i	2010	no	Radiation Therapy, NOS
d9d7f0d4-fa64-48f2-8037-52cbf0b34ad8	TCGA-AA-3516	TCGA-COAD	74	-27303	396	not reported	female	not reported	Dead	1933	'--	27303	M0	N2	Stage III	T3	5th	not reported	0	Mucinous adenocarcinoma	yes	Yes	not reported	Colon, NOS	Not Reported	Colon, NOS	stage iii	2007	no	Pharmaceutical Therapy, NOS
d9d7f0d4-fa64-48f2-8037-52cbf0b34ad8	TCGA-AA-3516	TCGA-COAD	74	-27303	396	not reported	female	not reported	Dead	1933	'--	27303	M0	N2	Stage III	T3	5th	not reported	0	Mucinous adenocarcinoma	yes	Yes	not reported	Colon, NOS	Not Reported	Colon, NOS	stage iii	2007	no	Radiation Therapy, NOS
d7048098-09b3-4763-ad54-9c5c6fe14bc0	TCGA-CM-6678	TCGA-COAD	63	-23070	'--	not hispanic or latino	female	white	Alive	1948	'--	23070	M1a	N1c	Stage IVA	T4a	7th	not reported	335	Adenocarcinoma, NOS	no	No	not reported	Sigmoid colon	No	Sigmoid colon	stage iva	2011	no	Radiation Therapy, NOS
d7048098-09b3-4763-ad54-9c5c6fe14bc0	TCGA-CM-6678	TCGA-COAD	63	-23070	'--	not hispanic or latino	female	white	Alive	1948	'--	23070	M1a	N1c	Stage IVA	T4a	7th	not reported	335	Adenocarcinoma, NOS	no	No	not reported	Sigmoid colon	No	Sigmoid colon	stage iva	2011	yes	Pharmaceutical Therapy, NOS
300fff5a-0f61-402d-b845-3938ba7b1294	TCGA-QG-A5YX	TCGA-COAD	61	-22617	'--	not hispanic or latino	female	black or african american	Alive	1950	'--	22617	MX	N0	Stage IIA	T3	7th	not reported	1003	Adenocarcinoma, NOS	no	No	not reported	Sigmoid colon	No	Sigmoid colon	stage iia	2011	yes	Pharmaceutical Therapy, NOS
300fff5a-0f61-402d-b845-3938ba7b1294	TCGA-QG-A5YX	TCGA-COAD	61	-22617	'--	not hispanic or latino	female	black or african american	Alive	1950	'--	22617	MX	N0	Stage IIA	T3	7th	not reported	1003	Adenocarcinoma, NOS	no	No	not reported	Sigmoid colon	No	Sigmoid colon	stage iia	2011	no	Radiation Therapy, NOS
ffa7e03a-4a3c-41f0-937a-4fb862fd2194	TCGA-DM-A28G	TCGA-COAD	75	-27641	1849	not hispanic or latino	male	white	Dead	1926	2006	27641	M0	N0	Stage IIA	T3	6th	not reported	1849	Adenocarcinoma, NOS	no	No	not reported	Ascending colon	No	Ascending colon	stage iia	2001	not reported	Pharmaceutical Therapy, NOS
ffa7e03a-4a3c-41f0-937a-4fb862fd2194	TCGA-DM-A28G	TCGA-COAD	75	-27641	1849	not hispanic or latino	male	white	Dead	1926	2006	27641	M0	N0	Stage IIA	T3	6th	not reported	1849	Adenocarcinoma, NOS	no	No	not reported	Ascending colon	No	Ascending colon	stage iia	2001	not reported	Radiation Therapy, NOS
bfb07784-693b-4c25-874e-4ad6e04a5d46	TCGA-AA-3529	TCGA-COAD	78	-28609	0	not reported	female	not reported	Dead	1929	2007	28609	M0	N2	Stage IIIC	T3	6th	not reported	'--	Adenocarcinoma, NOS	no	No	not reported	Sigmoid colon	No	Sigmoid colon	stage iiic	2007	not reported	Pharmaceutical Therapy, NOS
bfb07784-693b-4c25-874e-4ad6e04a5d46	TCGA-AA-3529	TCGA-COAD	78	-28609	0	not reported	female	not reported	Dead	1929	2007	28609	M0	N2	Stage IIIC	T3	6th	not reported	'--	Adenocarcinoma, NOS	no	No	not reported	Sigmoid colon	No	Sigmoid colon	stage iiic	2007	not reported	Radiation Therapy, NOS
5d66191d-da49-4d7e-89a4-a382db338340	TCGA-D5-6931	TCGA-COAD	77	-28292	'--	not hispanic or latino	male	white	Alive	1934	'--	28292	M0	N2	Stage IIIC	T4b	7th	not reported	365	Adenocarcinoma, NOS	no	No	not reported	Colon, NOS	No	Colon, NOS	stage iiic	2011	no	Pharmaceutical Therapy, NOS
5d66191d-da49-4d7e-89a4-a382db338340	TCGA-D5-6931	TCGA-COAD	77	-28292	'--	not hispanic or latino	male	white	Alive	1934	'--	28292	M0	N2	Stage IIIC	T4b	7th	not reported	365	Adenocarcinoma, NOS	no	No	not reported	Colon, NOS	No	Colon, NOS	stage iiic	2011	no	Radiation Therapy, NOS
1fd75c4d-e74c-410c-a150-814722c6c1cc	TCGA-AZ-4313	TCGA-COAD	51	-18765	'--	not hispanic or latino	female	white	Alive	1956	'--	18765	M0	N0	Stage I	T1	6th	not reported	2310	Adenocarcinoma, NOS	yes	No	not reported	Descending colon	Not Reported	Descending colon	stage i	2007	no	Pharmaceutical Therapy, NOS
1fd75c4d-e74c-410c-a150-814722c6c1cc	TCGA-AZ-4313	TCGA-COAD	51	-18765	'--	not hispanic or latino	female	white	Alive	1956	'--	18765	M0	N0	Stage I	T1	6th	not reported	2310	Adenocarcinoma, NOS	yes	No	not reported	Descending colon	Not Reported	Descending colon	stage i	2007	no	Radiation Therapy, NOS
4aadf2a2-ce1e-4f94-b146-59292e83e7fd	TCGA-CM-5868	TCGA-COAD	59	-21672	'--	not hispanic or latino	female	white	Alive	1951	'--	21672	M1a	N1a	Stage IVA	T4a	7th	not reported	518	Adenocarcinoma, NOS	no	No	not reported	Sigmoid colon	No	Sigmoid colon	stage iva	2010	yes	Pharmaceutical Therapy, NOS
4aadf2a2-ce1e-4f94-b146-59292e83e7fd	TCGA-CM-5868	TCGA-COAD	59	-21672	'--	not hispanic or latino	female	white	Alive	1951	'--	21672	M1a	N1a	Stage IVA	T4a	7th	not reported	518	Adenocarcinoma, NOS	no	No	not reported	Sigmoid colon	No	Sigmoid colon	stage iva	2010	no	Radiation Therapy, NOS
0687bea4-911a-4ef2-9fa2-531ef6ba7910	TCGA-NH-A6GC	TCGA-COAD	66	-24355	'--	not hispanic or latino	female	black or african american	Alive	1947	'--	24355	M1b	N1b	Stage IVB	T4b	7th	not reported	389	Mucinous adenocarcinoma	no	No	not reported	Descending colon	No	Descending colon	stage ivb	2013	yes	Pharmaceutical Therapy, NOS
0687bea4-911a-4ef2-9fa2-531ef6ba7910	TCGA-NH-A6GC	TCGA-COAD	66	-24355	'--	not hispanic or latino	female	black or african american	Alive	1947	'--	24355	M1b	N1b	Stage IVB	T4b	7th	not reported	389	Mucinous adenocarcinoma	no	No	not reported	Descending colon	No	Descending colon	stage ivb	2013	no	Radiation Therapy, NOS
fce1fd5a-54d2-4260-b187-4eb7035e96e9	TCGA-CM-6675	TCGA-COAD	35	-12935	'--	not hispanic or latino	male	black or african american	Alive	1976	'--	12935	M1b	N2b	Stage IVB	T3	7th	not reported	397	Adenocarcinoma, NOS	no	No	not reported	Cecum	No	Cecum	stage ivb	2011	no	Radiation Therapy, NOS
fce1fd5a-54d2-4260-b187-4eb7035e96e9	TCGA-CM-6675	TCGA-COAD	35	-12935	'--	not hispanic or latino	male	black or african american	Alive	1976	'--	12935	M1b	N2b	Stage IVB	T3	7th	not reported	397	Adenocarcinoma, NOS	no	No	not reported	Cecum	No	Cecum	stage ivb	2011	yes	Pharmaceutical Therapy, NOS
0dacc5ce-498f-4c60-9f78-7a013ffaa9ce	TCGA-D5-5538	TCGA-COAD	60	-21974	1661	not hispanic or latino	female	white	Dead	1950	'--	21974	M0	N1b	Stage IIIB	T3	'--	not reported	373	Adenocarcinoma, NOS	no	No	not reported	Cecum	No	Cecum	stage iiib	2010	yes	Pharmaceutical Therapy, NOS
0dacc5ce-498f-4c60-9f78-7a013ffaa9ce	TCGA-D5-5538	TCGA-COAD	60	-21974	1661	not hispanic or latino	female	white	Dead	1950	'--	21974	M0	N1b	Stage IIIB	T3	'--	not reported	373	Adenocarcinoma, NOS	no	No	not reported	Cecum	No	Cecum	stage iiib	2010	no	Radiation Therapy, NOS
4f786107-3cf5-4ab3-bba4-f399dee23f0e	TCGA-AA-3844	TCGA-COAD	78	-28521	'--	not reported	female	not reported	Alive	1931	'--	28521	M0	N2	Stage IIIC	T3	6th	not reported	454	Adenocarcinoma, NOS	yes	No	not reported	Colon, NOS	Not Reported	Colon, NOS	stage iiic	2009	yes	Pharmaceutical Therapy, NOS
4f786107-3cf5-4ab3-bba4-f399dee23f0e	TCGA-AA-3844	TCGA-COAD	78	-28521	'--	not reported	female	not reported	Alive	1931	'--	28521	M0	N2	Stage IIIC	T3	6th	not reported	454	Adenocarcinoma, NOS	yes	No	not reported	Colon, NOS	Not Reported	Colon, NOS	stage iiic	2009	yes	Radiation Therapy, NOS
e3b0ee77-c419-4b2b-833f-90a221415489	TCGA-NH-A6GB	TCGA-COAD	71	-26100	'--	not hispanic or latino	female	black or african american	Alive	1942	'--	26100	MX	N2b	Stage IIIC	T3	7th	not reported	476	Adenocarcinoma, NOS	no	No	not reported	Transverse colon	No	Transverse colon	stage iiic	2013	no	Radiation Therapy, NOS
e3b0ee77-c419-4b2b-833f-90a221415489	TCGA-NH-A6GB	TCGA-COAD	71	-26100	'--	not hispanic or latino	female	black or african american	Alive	1942	'--	26100	MX	N2b	Stage IIIC	T3	7th	not reported	476	Adenocarcinoma, NOS	no	No	not reported	Transverse colon	No	Transverse colon	stage iiic	2013	yes	Pharmaceutical Therapy, NOS
68801d41-535f-4b38-989b-ef4fe5f00039	TCGA-A6-6653	TCGA-COAD	82	-29996	'--	not hispanic or latino	male	white	Alive	1929	'--	29996	M0	N0	Stage I	T2	7th	not reported	742	Adenocarcinoma, NOS	no	No	not reported	Colon, NOS	No	Colon, NOS	stage i	2011	no	Radiation Therapy, NOS
68801d41-535f-4b38-989b-ef4fe5f00039	TCGA-A6-6653	TCGA-COAD	82	-29996	'--	not hispanic or latino	male	white	Alive	1929	'--	29996	M0	N0	Stage I	T2	7th	not reported	742	Adenocarcinoma, NOS	no	No	not reported	Colon, NOS	No	Colon, NOS	stage i	2011	no	Pharmaceutical Therapy, NOS
c0b8c55c-b993-481d-aeea-9ebfa64ee20e	TCGA-CM-4746	TCGA-COAD	61	-22403	'--	not hispanic or latino	male	black or african american	Alive	1948	'--	22403	M0	N0	Stage I	T2	'--	not reported	1126	Adenocarcinoma, NOS	no	No	not reported	Sigmoid colon	No	Sigmoid colon	stage i	2009	no	Radiation Therapy, NOS
c0b8c55c-b993-481d-aeea-9ebfa64ee20e	TCGA-CM-4746	TCGA-COAD	61	-22403	'--	not hispanic or latino	male	black or african american	Alive	1948	'--	22403	M0	N0	Stage I	T2	'--	not reported	1126	Adenocarcinoma, NOS	no	No	not reported	Sigmoid colon	No	Sigmoid colon	stage i	2009	no	Pharmaceutical Therapy, NOS
84959e50-17f5-4f2b-8e0c-5ebb139d2c3a	TCGA-QG-A5Z2	TCGA-COAD	61	-22367	'--	not hispanic or latino	male	black or african american	Alive	1951	'--	22367	M0	N0	Stage I	T2	7th	not reported	952	Adenocarcinoma, NOS	no	No	not reported	Cecum	No	Cecum	stage i	2012	no	Pharmaceutical Therapy, NOS
84959e50-17f5-4f2b-8e0c-5ebb139d2c3a	TCGA-QG-A5Z2	TCGA-COAD	61	-22367	'--	not hispanic or latino	male	black or african american	Alive	1951	'--	22367	M0	N0	Stage I	T2	7th	not reported	952	Adenocarcinoma, NOS	no	No	not reported	Cecum	No	Cecum	stage i	2012	no	Radiation Therapy, NOS
9382987c-b5b3-48fe-8194-4d83fe340cd0	TCGA-F4-6807	TCGA-COAD	51	-18690	'--	not hispanic or latino	female	white	Alive	1960	'--	18690	M0	N2b	Stage IIIC	T3	7th	not reported	1309	Adenocarcinoma, NOS	no	No	not reported	Colon, NOS	No	Colon, NOS	stage iiic	2011	yes	Pharmaceutical Therapy, NOS
9382987c-b5b3-48fe-8194-4d83fe340cd0	TCGA-F4-6807	TCGA-COAD	51	-18690	'--	not hispanic or latino	female	white	Alive	1960	'--	18690	M0	N2b	Stage IIIC	T3	7th	not reported	1309	Adenocarcinoma, NOS	no	No	not reported	Colon, NOS	No	Colon, NOS	stage iiic	2011	no	Radiation Therapy, NOS
7ad0617e-bc4a-4869-8419-744f04d9b7a3	TCGA-AZ-6601	TCGA-COAD	68	-25082	3042	not hispanic or latino	male	white	Dead	1933	2009	25082	M0	N0	Stage II	T3	5th	not reported	'--	Adenocarcinoma, NOS	yes	No	not reported	Sigmoid colon	Not Reported	Sigmoid colon	stage ii	2001	no	Pharmaceutical Therapy, NOS
7ad0617e-bc4a-4869-8419-744f04d9b7a3	TCGA-AZ-6601	TCGA-COAD	68	-25082	3042	not hispanic or latino	male	white	Dead	1933	2009	25082	M0	N0	Stage II	T3	5th	not reported	'--	Adenocarcinoma, NOS	yes	No	not reported	Sigmoid colon	Not Reported	Sigmoid colon	stage ii	2001	no	Radiation Therapy, NOS
4881a390-c4e4-48b4-ae66-140c64a87614	TCGA-A6-A5ZU	TCGA-COAD	59	-21554	'--	not hispanic or latino	male	black or african american	Alive	1954	'--	21554	M0	N1	Stage IIIB	T3	7th	not reported	293	Adenocarcinoma, NOS	no	No	not reported	Transverse colon	No	Transverse colon	stage iiib	2013	no	Radiation Therapy, NOS
4881a390-c4e4-48b4-ae66-140c64a87614	TCGA-A6-A5ZU	TCGA-COAD	59	-21554	'--	not hispanic or latino	male	black or african american	Alive	1954	'--	21554	M0	N1	Stage IIIB	T3	7th	not reported	293	Adenocarcinoma, NOS	no	No	not reported	Transverse colon	No	Transverse colon	stage iiib	2013	yes	Pharmaceutical Therapy, NOS
10994156-7c2f-420e-aeb8-11d566b3d5e4	TCGA-AA-3971	TCGA-COAD	58	-21518	'--	not reported	male	not reported	Alive	1949	'--	21518	M0	N1	Stage III	T3	5th	not reported	489	Adenocarcinoma, NOS	no	No	not reported	Colon, NOS	No	Colon, NOS	stage iii	2007	no	Radiation Therapy, NOS
10994156-7c2f-420e-aeb8-11d566b3d5e4	TCGA-AA-3971	TCGA-COAD	58	-21518	'--	not reported	male	not reported	Alive	1949	'--	21518	M0	N1	Stage III	T3	5th	not reported	489	Adenocarcinoma, NOS	no	No	not reported	Colon, NOS	No	Colon, NOS	stage iii	2007	yes	Pharmaceutical Therapy, NOS
d7ebd11a-1339-4b28-be90-a788d2cfa706	TCGA-AA-3811	TCGA-COAD	84	-30893	306	not reported	female	not reported	Dead	1923	'--	30893	M0	N2	Stage III	T3	5th	not reported	30	Adenocarcinoma with neuroendocrine differentiation	no	No	not reported	Colon, NOS	No	Colon, NOS	stage iii	2007	no	Pharmaceutical Therapy, NOS
d7ebd11a-1339-4b28-be90-a788d2cfa706	TCGA-AA-3811	TCGA-COAD	84	-30893	306	not reported	female	not reported	Dead	1923	'--	30893	M0	N2	Stage III	T3	5th	not reported	30	Adenocarcinoma with neuroendocrine differentiation	no	No	not reported	Colon, NOS	No	Colon, NOS	stage iii	2007	no	Radiation Therapy, NOS
af06cde0-c69a-4bb1-a234-8023b95e4835	TCGA-AA-A017	TCGA-COAD	57	-21032	'--	not reported	female	not reported	Alive	1952	'--	21032	M0	N0	Stage IIA	T3	6th	not reported	457	Adenocarcinoma, NOS	no	No	not reported	Sigmoid colon	No	Sigmoid colon	stage iia	2009	no	Radiation Therapy, NOS
af06cde0-c69a-4bb1-a234-8023b95e4835	TCGA-AA-A017	TCGA-COAD	57	-21032	'--	not reported	female	not reported	Alive	1952	'--	21032	M0	N0	Stage IIA	T3	6th	not reported	457	Adenocarcinoma, NOS	no	No	not reported	Sigmoid colon	No	Sigmoid colon	stage iia	2009	no	Pharmaceutical Therapy, NOS
c1e141af-bdd1-4176-8c0e-cf1ab0c1d9d3	TCGA-AA-3952	TCGA-COAD	68	-24868	61	not reported	male	not reported	Dead	1940	2008	24868	M0	N2	Stage IIIC	T3	6th	not reported	'--	Adenocarcinoma, NOS	yes	No	not reported	Descending colon	Not Reported	Descending colon	stage iiic	2008	not reported	Radiation Therapy, NOS
c1e141af-bdd1-4176-8c0e-cf1ab0c1d9d3	TCGA-AA-3952	TCGA-COAD	68	-24868	61	not reported	male	not reported	Dead	1940	2008	24868	M0	N2	Stage IIIC	T3	6th	not reported	'--	Adenocarcinoma, NOS	yes	No	not reported	Descending colon	Not Reported	Descending colon	stage iiic	2008	not reported	Pharmaceutical Therapy, NOS
124b6856-f581-46da-9068-b0a49b999785	TCGA-AA-A00E	TCGA-COAD	65	-23741	'--	not reported	male	not reported	Alive	1942	'--	23741	M0	N0	Stage IIA	T3	6th	not reported	913	Adenocarcinoma, NOS	no	No	not reported	Ascending colon	No	Ascending colon	stage iia	2007	no	Pharmaceutical Therapy, NOS
124b6856-f581-46da-9068-b0a49b999785	TCGA-AA-A00E	TCGA-COAD	65	-23741	'--	not reported	male	not reported	Alive	1942	'--	23741	M0	N0	Stage IIA	T3	6th	not reported	913	Adenocarcinoma, NOS	no	No	not reported	Ascending colon	No	Ascending colon	stage iia	2007	no	Radiation Therapy, NOS
3aae5316-6a5d-4b83-9020-ad691d4edf99	TCGA-G4-6626	TCGA-COAD	90	-32871	1	not hispanic or latino	male	white	Dead	1916	2009	32871	M0	N0	Stage IIA	T3	6th	not reported	'--	Adenocarcinoma, NOS	no	No	not reported	Ascending colon	No	Ascending colon	stage iia	2006	no	Pharmaceutical Therapy, NOS
3aae5316-6a5d-4b83-9020-ad691d4edf99	TCGA-G4-6626	TCGA-COAD	90	-32871	1	not hispanic or latino	male	white	Dead	1916	2009	32871	M0	N0	Stage IIA	T3	6th	not reported	'--	Adenocarcinoma, NOS	no	No	not reported	Ascending colon	No	Ascending colon	stage iia	2006	no	Radiation Therapy, NOS
0ec6ed47-db99-4273-9823-ffbde6a77091	TCGA-A6-6651	TCGA-COAD	55	-20110	'--	not hispanic or latino	female	white	Alive	1955	'--	20110	MX	N1b	Stage IIIB	T3	7th	not reported	662	Adenocarcinoma, NOS	no	No	not reported	Colon, NOS	No	Colon, NOS	stage iiib	2010	no	Radiation Therapy, NOS
0ec6ed47-db99-4273-9823-ffbde6a77091	TCGA-A6-6651	TCGA-COAD	55	-20110	'--	not hispanic or latino	female	white	Alive	1955	'--	20110	MX	N1b	Stage IIIB	T3	7th	not reported	662	Adenocarcinoma, NOS	no	No	not reported	Colon, NOS	No	Colon, NOS	stage iiib	2010	yes	Pharmaceutical Therapy, NOS
a123dc45-e427-461e-8d60-c51307aa498c	TCGA-D5-6535	TCGA-COAD	80	-29278	'--	not hispanic or latino	female	white	Alive	1930	'--	29278	MX	N1	Stage IIIB	T3	7th	not reported	460	Adenocarcinoma, NOS	no	No	not reported	Colon, NOS	No	Colon, NOS	stage iiib	2010	no	Pharmaceutical Therapy, NOS
a123dc45-e427-461e-8d60-c51307aa498c	TCGA-D5-6535	TCGA-COAD	80	-29278	'--	not hispanic or latino	female	white	Alive	1930	'--	29278	MX	N1	Stage IIIB	T3	7th	not reported	460	Adenocarcinoma, NOS	no	No	not reported	Colon, NOS	No	Colon, NOS	stage iiib	2010	no	Radiation Therapy, NOS
c6f6c032-5d4e-4028-aed0-24a587620354	TCGA-AY-A8YK	TCGA-COAD	44	-16140	'--	not hispanic or latino	male	black or african american	Alive	1969	'--	16140	M1	N2a	Stage IVA	T3	7th	not reported	573	Adenocarcinoma, NOS	no	No	not reported	Sigmoid colon	No	Sigmoid colon	stage iva	2013	no	Radiation Therapy, NOS
c6f6c032-5d4e-4028-aed0-24a587620354	TCGA-AY-A8YK	TCGA-COAD	44	-16140	'--	not hispanic or latino	male	black or african american	Alive	1969	'--	16140	M1	N2a	Stage IVA	T3	7th	not reported	573	Adenocarcinoma, NOS	no	No	not reported	Sigmoid colon	No	Sigmoid colon	stage iva	2013	yes	Pharmaceutical Therapy, NOS
5116e3b4-2bac-40f5-8046-b9c1783faaa5	TCGA-A6-3807	TCGA-COAD	53	-19624	'--	not hispanic or latino	female	white	Alive	1956	'--	19624	M0	N2	Stage IIIC	T3	'--	not reported	1054	Adenocarcinoma, NOS	no	No	not reported	Sigmoid colon	No	Sigmoid colon	stage iiic	2009	no	Radiation Therapy, NOS
5116e3b4-2bac-40f5-8046-b9c1783faaa5	TCGA-A6-3807	TCGA-COAD	53	-19624	'--	not hispanic or latino	female	white	Alive	1956	'--	19624	M0	N2	Stage IIIC	T3	'--	not reported	1054	Adenocarcinoma, NOS	no	No	not reported	Sigmoid colon	No	Sigmoid colon	stage iiic	2009	yes	Pharmaceutical Therapy, NOS
3e1886a8-2ed2-41ee-8b58-10f5321ade6f	TCGA-DM-A28K	TCGA-COAD	75	-27428	'--	not hispanic or latino	male	white	Alive	1928	'--	27428	M0	N0	Stage IIA	T3	6th	not reported	2988	Mucinous adenocarcinoma	no	No	not reported	Hepatic flexure of colon	No	Hepatic flexure of colon	stage iia	2003	not reported	Pharmaceutical Therapy, NOS
3e1886a8-2ed2-41ee-8b58-10f5321ade6f	TCGA-DM-A28K	TCGA-COAD	75	-27428	'--	not hispanic or latino	male	white	Alive	1928	'--	27428	M0	N0	Stage IIA	T3	6th	not reported	2988	Mucinous adenocarcinoma	no	No	not reported	Hepatic flexure of colon	No	Hepatic flexure of colon	stage iia	2003	not reported	Radiation Therapy, NOS
aa85d9e8-caa6-422c-95ce-780e4ac2a5e4	TCGA-AA-3532	TCGA-COAD	63	-23133	'--	not reported	male	not reported	Alive	1944	'--	23133	M0	N0	Stage IIA	T3	6th	not reported	882	Adenocarcinoma, NOS	no	No	not reported	Colon, NOS	No	Colon, NOS	stage iia	2007	no	Radiation Therapy, NOS
aa85d9e8-caa6-422c-95ce-780e4ac2a5e4	TCGA-AA-3532	TCGA-COAD	63	-23133	'--	not reported	male	not reported	Alive	1944	'--	23133	M0	N0	Stage IIA	T3	6th	not reported	882	Adenocarcinoma, NOS	no	No	not reported	Colon, NOS	No	Colon, NOS	stage iia	2007	no	Pharmaceutical Therapy, NOS
f83b909c-da90-41ed-b532-a2ef9371cff9	TCGA-DM-A28C	TCGA-COAD	74	-27073	2475	not hispanic or latino	male	white	Dead	1927	2007	27073	M0	N0	Stage IIA	T3	6th	not reported	2475	Adenocarcinoma, NOS	no	No	not reported	Sigmoid colon	No	Sigmoid colon	stage iia	2001	not reported	Radiation Therapy, NOS
f83b909c-da90-41ed-b532-a2ef9371cff9	TCGA-DM-A28C	TCGA-COAD	74	-27073	2475	not hispanic or latino	male	white	Dead	1927	2007	27073	M0	N0	Stage IIA	T3	6th	not reported	2475	Adenocarcinoma, NOS	no	No	not reported	Sigmoid colon	No	Sigmoid colon	stage iia	2001	not reported	Pharmaceutical Therapy, NOS
3334201d-a3c0-45ec-a9ed-cf48cc8c38e8	TCGA-AZ-4614	TCGA-COAD	71	-26267	172	not hispanic or latino	female	white	Dead	1937	2008	26267	M1	N1	Stage IVA	T4a	'--	not reported	'--	Adenocarcinoma, NOS	no	No	not reported	Cecum	No	Cecum	stage iva	2008	no	Radiation Therapy, NOS
3334201d-a3c0-45ec-a9ed-cf48cc8c38e8	TCGA-AZ-4614	TCGA-COAD	71	-26267	172	not hispanic or latino	female	white	Dead	1937	2008	26267	M1	N1	Stage IVA	T4a	'--	not reported	'--	Adenocarcinoma, NOS	no	No	not reported	Cecum	No	Cecum	stage iva	2008	no	Pharmaceutical Therapy, NOS
0cb0dac8-4ce2-444a-b1ae-1550e065b4d9	TCGA-AA-A01V	TCGA-COAD	59	-21792	'--	not reported	male	not reported	Alive	1945	'--	21792	M0	N0	Stage I	T2	5th	not reported	31	Adenocarcinoma, NOS	no	No	not reported	Cecum	No	Cecum	stage i	2004	not reported	Radiation Therapy, NOS
0cb0dac8-4ce2-444a-b1ae-1550e065b4d9	TCGA-AA-A01V	TCGA-COAD	59	-21792	'--	not reported	male	not reported	Alive	1945	'--	21792	M0	N0	Stage I	T2	5th	not reported	31	Adenocarcinoma, NOS	no	No	not reported	Cecum	No	Cecum	stage i	2004	not reported	Pharmaceutical Therapy, NOS
1e0789d6-7efb-4807-8d36-cd9224675a0c	TCGA-NH-A8F8	TCGA-COAD	79	-29185	511	not hispanic or latino	male	black or african american	Dead	1934	'--	29185	M1	N2b	Stage IV	T4a	7th	not reported	167	Adenocarcinoma, NOS	no	No	not reported	Ascending colon	No	Ascending colon	stage iv	2013	no	Radiation Therapy, NOS
1e0789d6-7efb-4807-8d36-cd9224675a0c	TCGA-NH-A8F8	TCGA-COAD	79	-29185	511	not hispanic or latino	male	black or african american	Dead	1934	'--	29185	M1	N2b	Stage IV	T4a	7th	not reported	167	Adenocarcinoma, NOS	no	No	not reported	Ascending colon	No	Ascending colon	stage iv	2013	yes	Pharmaceutical Therapy, NOS
a512701f-88bb-4b05-8c94-fd285b9dd13e	TCGA-AA-3666	TCGA-COAD	68	-25020	61	not reported	male	not reported	Dead	1937	2005	25020	M0	N1	Stage III	T3	5th	not reported	'--	Adenocarcinoma, NOS	no	No	not reported	Colon, NOS	No	Colon, NOS	stage iii	2005	not reported	Radiation Therapy, NOS
a512701f-88bb-4b05-8c94-fd285b9dd13e	TCGA-AA-3666	TCGA-COAD	68	-25020	61	not reported	male	not reported	Dead	1937	2005	25020	M0	N1	Stage III	T3	5th	not reported	'--	Adenocarcinoma, NOS	no	No	not reported	Colon, NOS	No	Colon, NOS	stage iii	2005	not reported	Pharmaceutical Therapy, NOS
7144a65f-a63f-4b79-8fe2-cfe48696de03	TCGA-G4-6302	TCGA-COAD	90	-32872	0	not hispanic or latino	female	white	Dead	1916	'--	32872	M0	N0	Stage IIA	T3	6th	not reported	0	Mucinous adenocarcinoma	no	No	not reported	Cecum	No	Cecum	stage iia	2006	no	Radiation Therapy, NOS
7144a65f-a63f-4b79-8fe2-cfe48696de03	TCGA-G4-6302	TCGA-COAD	90	-32872	0	not hispanic or latino	female	white	Dead	1916	'--	32872	M0	N0	Stage IIA	T3	6th	not reported	0	Mucinous adenocarcinoma	no	No	not reported	Cecum	No	Cecum	stage iia	2006	no	Pharmaceutical Therapy, NOS
01ad5016-f691-4bca-82a0-910429d8d25b	TCGA-AA-3561	TCGA-COAD	72	-26420	'--	not reported	male	not reported	Alive	1937	'--	26420	M0	N0	Stage IIA	T3	6th	not reported	424	Adenocarcinoma, NOS	no	No	not reported	Colon, NOS	No	Colon, NOS	stage iia	2009	no	Radiation Therapy, NOS
01ad5016-f691-4bca-82a0-910429d8d25b	TCGA-AA-3561	TCGA-COAD	72	-26420	'--	not reported	male	not reported	Alive	1937	'--	26420	M0	N0	Stage IIA	T3	6th	not reported	424	Adenocarcinoma, NOS	no	No	not reported	Colon, NOS	No	Colon, NOS	stage iia	2009	no	Pharmaceutical Therapy, NOS
2a971e32-b0e7-4a3f-8c40-62d69c0307d8	TCGA-AA-A03F	TCGA-COAD	90	-32872	0	not reported	female	not reported	Dead	1914	'--	32872	M0	N2	Stage III	T3	5th	not reported	0	Mucinous adenocarcinoma	no	No	not reported	Cecum	No	Cecum	stage iii	2004	no	Radiation Therapy, NOS
2a971e32-b0e7-4a3f-8c40-62d69c0307d8	TCGA-AA-A03F	TCGA-COAD	90	-32872	0	not reported	female	not reported	Dead	1914	'--	32872	M0	N2	Stage III	T3	5th	not reported	0	Mucinous adenocarcinoma	no	No	not reported	Cecum	No	Cecum	stage iii	2004	no	Pharmaceutical Therapy, NOS
a94e1279-a975-480a-93e9-7b1ff05cbcbf	TCGA-3L-AA1B	TCGA-COAD	61	-22379	'--	not hispanic or latino	female	black or african american	Alive	1952	'--	22379	M0	N0	Stage I	T2	7th	not reported	475	Adenocarcinoma, NOS	no	No	not reported	Cecum	No	Cecum	stage i	2013	no	Radiation Therapy, NOS
a94e1279-a975-480a-93e9-7b1ff05cbcbf	TCGA-3L-AA1B	TCGA-COAD	61	-22379	'--	not hispanic or latino	female	black or african american	Alive	1952	'--	22379	M0	N0	Stage I	T2	7th	not reported	475	Adenocarcinoma, NOS	no	No	not reported	Cecum	No	Cecum	stage i	2013	no	Pharmaceutical Therapy, NOS
269e8ca8-722d-449b-ace1-6545bd72bdd6	TCGA-AA-3527	TCGA-COAD	90	-32871	'--	not reported	female	not reported	Alive	1917	'--	32871	M0	N0	Stage IIA	T3	6th	not reported	0	Adenocarcinoma, NOS	yes	No	not reported	Cecum	Not Reported	Cecum	stage iia	2007	not reported	Radiation Therapy, NOS
269e8ca8-722d-449b-ace1-6545bd72bdd6	TCGA-AA-3527	TCGA-COAD	90	-32871	'--	not reported	female	not reported	Alive	1917	'--	32871	M0	N0	Stage IIA	T3	6th	not reported	0	Adenocarcinoma, NOS	yes	No	not reported	Cecum	Not Reported	Cecum	stage iia	2007	not reported	Pharmaceutical Therapy, NOS
aa909ffb-03e1-4e3f-8888-2212b23d90b7	TCGA-AA-3696	TCGA-COAD	75	-27667	153	not reported	female	not reported	Dead	1934	'--	27667	M1	N1	Stage IV	T3	6th	not reported	0	Adenocarcinoma, NOS	no	No	not reported	Sigmoid colon	No	Sigmoid colon	stage iv	2009	no	Radiation Therapy, NOS
aa909ffb-03e1-4e3f-8888-2212b23d90b7	TCGA-AA-3696	TCGA-COAD	75	-27667	153	not reported	female	not reported	Dead	1934	'--	27667	M1	N1	Stage IV	T3	6th	not reported	0	Adenocarcinoma, NOS	no	No	not reported	Sigmoid colon	No	Sigmoid colon	stage iv	2009	no	Pharmaceutical Therapy, NOS
27e2438d-bd01-4c50-9102-563276ed9922	TCGA-D5-6898	TCGA-COAD	51	-18874	'--	not hispanic or latino	female	white	Alive	1960	'--	18874	M0	N0	Stage I	T2	7th	not reported	229	Adenocarcinoma, NOS	no	No	not reported	Colon, NOS	No	Colon, NOS	stage i	2011	no	Pharmaceutical Therapy, NOS
27e2438d-bd01-4c50-9102-563276ed9922	TCGA-D5-6898	TCGA-COAD	51	-18874	'--	not hispanic or latino	female	white	Alive	1960	'--	18874	M0	N0	Stage I	T2	7th	not reported	229	Adenocarcinoma, NOS	no	No	not reported	Colon, NOS	No	Colon, NOS	stage i	2011	no	Radiation Therapy, NOS
df5ab6cc-6f68-4b6b-95e2-954c6b57ba9c	TCGA-CA-6718	TCGA-COAD	46	-17109	306	not hispanic or latino	male	asian	Dead	1964	'--	17109	M0	N0	Stage IIA	T3	6th	not reported	3	Adenocarcinoma, NOS	no	No	not reported	Colon, NOS	No	Colon, NOS	stage iia	2010	no	Pharmaceutical Therapy, NOS
df5ab6cc-6f68-4b6b-95e2-954c6b57ba9c	TCGA-CA-6718	TCGA-COAD	46	-17109	306	not hispanic or latino	male	asian	Dead	1964	'--	17109	M0	N0	Stage IIA	T3	6th	not reported	3	Adenocarcinoma, NOS	no	No	not reported	Colon, NOS	No	Colon, NOS	stage iia	2010	no	Radiation Therapy, NOS
88e64f45-adc4-4223-9838-4d7d45b8f0c0	TCGA-AA-3526	TCGA-COAD	57	-21123	'--	not reported	male	not reported	Alive	1950	'--	21123	M0	N0	Stage I	T2	6th	not reported	580	Adenocarcinoma, NOS	no	No	not reported	Sigmoid colon	No	Sigmoid colon	stage i	2007	no	Pharmaceutical Therapy, NOS
88e64f45-adc4-4223-9838-4d7d45b8f0c0	TCGA-AA-3526	TCGA-COAD	57	-21123	'--	not reported	male	not reported	Alive	1950	'--	21123	M0	N0	Stage I	T2	6th	not reported	580	Adenocarcinoma, NOS	no	No	not reported	Sigmoid colon	No	Sigmoid colon	stage i	2007	no	Radiation Therapy, NOS
f38d49b7-6cad-4460-abd0-3685a3b2d941	TCGA-AA-3814	TCGA-COAD	85	-31380	'--	not reported	female	not reported	Alive	1922	'--	31380	M0	N0	Stage IIA	T3	6th	not reported	0	Adenocarcinoma with mixed subtypes	yes	No	not reported	Colon, NOS	Not Reported	Colon, NOS	stage iia	2007	not reported	Radiation Therapy, NOS
f38d49b7-6cad-4460-abd0-3685a3b2d941	TCGA-AA-3814	TCGA-COAD	85	-31380	'--	not reported	female	not reported	Alive	1922	'--	31380	M0	N0	Stage IIA	T3	6th	not reported	0	Adenocarcinoma with mixed subtypes	yes	No	not reported	Colon, NOS	Not Reported	Colon, NOS	stage iia	2007	not reported	Pharmaceutical Therapy, NOS
99c532b0-6b42-4925-a344-fc7262c415ee	TCGA-DM-A285	TCGA-COAD	71	-26021	179	not hispanic or latino	female	white	Dead	1930	2001	26021	M1	N2	Stage IV	T3	6th	not reported	'--	Mucinous adenocarcinoma	yes	No	not reported	Ascending colon	Not Reported	Ascending colon	stage iv	2001	not reported	Radiation Therapy, NOS
99c532b0-6b42-4925-a344-fc7262c415ee	TCGA-DM-A285	TCGA-COAD	71	-26021	179	not hispanic or latino	female	white	Dead	1930	2001	26021	M1	N2	Stage IV	T3	6th	not reported	'--	Mucinous adenocarcinoma	yes	No	not reported	Ascending colon	Not Reported	Ascending colon	stage iv	2001	not reported	Pharmaceutical Therapy, NOS
3d8fd9b2-9aa2-4c81-8843-535ae66d6140	TCGA-AZ-4308	TCGA-COAD	47	-17321	'--	not hispanic or latino	female	white	Alive	1959	'--	17321	M0	N1	Stage IIIB	T3	6th	not reported	3324	Adenocarcinoma, NOS	no	No	not reported	Sigmoid colon	No	Sigmoid colon	stage iiib	2006	no	Radiation Therapy, NOS
3d8fd9b2-9aa2-4c81-8843-535ae66d6140	TCGA-AZ-4308	TCGA-COAD	47	-17321	'--	not hispanic or latino	female	white	Alive	1959	'--	17321	M0	N1	Stage IIIB	T3	6th	not reported	3324	Adenocarcinoma, NOS	no	No	not reported	Sigmoid colon	No	Sigmoid colon	stage iiib	2006	yes	Pharmaceutical Therapy, NOS
bce5579c-08c6-48e9-853e-fac85ba8cbea	TCGA-AA-3831	TCGA-COAD	66	-24411	'--	not reported	male	not reported	Alive	1942	'--	24411	M0	N0	Stage IIA	T3	6th	not reported	547	Adenocarcinoma, NOS	no	No	not reported	Colon, NOS	No	Colon, NOS	stage iia	2008	no	Pharmaceutical Therapy, NOS
bce5579c-08c6-48e9-853e-fac85ba8cbea	TCGA-AA-3831	TCGA-COAD	66	-24411	'--	not reported	male	not reported	Alive	1942	'--	24411	M0	N0	Stage IIA	T3	6th	not reported	547	Adenocarcinoma, NOS	no	No	not reported	Colon, NOS	No	Colon, NOS	stage iia	2008	no	Radiation Therapy, NOS
c59d90a6-9cda-426d-b8ea-41f0a87033d5	TCGA-AZ-4323	TCGA-COAD	37	-13755	43	not hispanic or latino	male	white	Dead	1965	2002	13755	M1	N2	Stage IV	T4	'--	not reported	'--	Adenocarcinoma, NOS	no	No	not reported	Cecum	No	Cecum	stage iv	2002	yes	Pharmaceutical Therapy, NOS
c59d90a6-9cda-426d-b8ea-41f0a87033d5	TCGA-AZ-4323	TCGA-COAD	37	-13755	43	not hispanic or latino	male	white	Dead	1965	2002	13755	M1	N2	Stage IV	T4	'--	not reported	'--	Adenocarcinoma, NOS	no	No	not reported	Cecum	No	Cecum	stage iv	2002	no	Radiation Therapy, NOS
d3b7ada6-5395-4212-a921-8e97c92b605d	TCGA-NH-A50V	TCGA-COAD	69	-25467	'--	not hispanic or latino	male	black or african american	Alive	1943	'--	25467	M0	N2a	Stage IIIB	T3	7th	not reported	588	Adenocarcinoma, NOS	no	No	not reported	Cecum	No	Cecum	stage iiib	2012	no	Radiation Therapy, NOS
d3b7ada6-5395-4212-a921-8e97c92b605d	TCGA-NH-A50V	TCGA-COAD	69	-25467	'--	not hispanic or latino	male	black or african american	Alive	1943	'--	25467	M0	N2a	Stage IIIB	T3	7th	not reported	588	Adenocarcinoma, NOS	no	No	not reported	Cecum	No	Cecum	stage iiib	2012	yes	Pharmaceutical Therapy, NOS
6cd8d2dd-5545-43b0-b796-ae0506d62eb8	TCGA-A6-6650	TCGA-COAD	69	-25516	'--	not hispanic or latino	female	black or african american	Alive	1941	'--	25516	M0	N0	Stage IIA	T3	7th	not reported	627	Adenocarcinoma, NOS	no	No	not reported	Ascending colon	No	Ascending colon	stage iia	2010	no	Pharmaceutical Therapy, NOS
6cd8d2dd-5545-43b0-b796-ae0506d62eb8	TCGA-A6-6650	TCGA-COAD	69	-25516	'--	not hispanic or latino	female	black or african american	Alive	1941	'--	25516	M0	N0	Stage IIA	T3	7th	not reported	627	Adenocarcinoma, NOS	no	No	not reported	Ascending colon	No	Ascending colon	stage iia	2010	no	Radiation Therapy, NOS
96e013d9-8e89-46a7-8d07-bae95af36708	TCGA-CM-5860	TCGA-COAD	44	-16344	'--	not hispanic or latino	male	white	Alive	1966	'--	16344	M0	N0	Stage IIA	T3	7th	not reported	974	Adenocarcinoma, NOS	no	No	not reported	Ascending colon	No	Ascending colon	stage iia	2010	yes	Pharmaceutical Therapy, NOS
96e013d9-8e89-46a7-8d07-bae95af36708	TCGA-CM-5860	TCGA-COAD	44	-16344	'--	not hispanic or latino	male	white	Alive	1966	'--	16344	M0	N0	Stage IIA	T3	7th	not reported	974	Adenocarcinoma, NOS	no	No	not reported	Ascending colon	No	Ascending colon	stage iia	2010	no	Radiation Therapy, NOS
7a481097-14a3-4916-9632-d899c25fd284	TCGA-AA-A022	TCGA-COAD	88	-32446	'--	not reported	female	not reported	Alive	1917	'--	32446	M0	N0	Stage II	T4	5th	not reported	0	Adenocarcinoma, NOS	no	No	not reported	Cecum	No	Cecum	stage ii	2005	not reported	Pharmaceutical Therapy, NOS
7a481097-14a3-4916-9632-d899c25fd284	TCGA-AA-A022	TCGA-COAD	88	-32446	'--	not reported	female	not reported	Alive	1917	'--	32446	M0	N0	Stage II	T4	5th	not reported	0	Adenocarcinoma, NOS	no	No	not reported	Cecum	No	Cecum	stage ii	2005	not reported	Radiation Therapy, NOS
89a6384e-1cea-440b-9f17-d57cb0805174	TCGA-A6-2676	TCGA-COAD	75	-27403	1305	not hispanic or latino	female	white	Dead	1934	'--	27403	M0	N0	Stage IIB	T4	6th	not reported	711	Adenocarcinoma, NOS	no	No	not reported	Colon, NOS	No	Colon, NOS	stage iib	2009	no	Radiation Therapy, NOS
89a6384e-1cea-440b-9f17-d57cb0805174	TCGA-A6-2676	TCGA-COAD	75	-27403	1305	not hispanic or latino	female	white	Dead	1934	'--	27403	M0	N0	Stage IIB	T4	6th	not reported	711	Adenocarcinoma, NOS	no	No	not reported	Colon, NOS	No	Colon, NOS	stage iib	2009	yes	Pharmaceutical Therapy, NOS
19d1a5fc-3ce9-4e43-a364-a4150bcf911b	TCGA-A6-2686	TCGA-COAD	81	-29623	1126	not hispanic or latino	female	white	Dead	1928	'--	29623	M0	N0	Stage IIA	T3	6th	not reported	488	Adenocarcinoma, NOS	no	No	not reported	Colon, NOS	No	Colon, NOS	stage iia	2009	no	Radiation Therapy, NOS
19d1a5fc-3ce9-4e43-a364-a4150bcf911b	TCGA-A6-2686	TCGA-COAD	81	-29623	1126	not hispanic or latino	female	white	Dead	1928	'--	29623	M0	N0	Stage IIA	T3	6th	not reported	488	Adenocarcinoma, NOS	no	No	not reported	Colon, NOS	No	Colon, NOS	stage iia	2009	no	Pharmaceutical Therapy, NOS
622cc1c4-d721-4b5c-a88b-216d6368660b	TCGA-G4-6297	TCGA-COAD	55	-20103	'--	not hispanic or latino	female	white	Alive	1950	'--	20103	M1	N2	Stage IV	T3	6th	not reported	2506	Adenocarcinoma, NOS	no	No	not reported	Cecum	No	Cecum	stage iv	2005	no	Radiation Therapy, NOS
622cc1c4-d721-4b5c-a88b-216d6368660b	TCGA-G4-6297	TCGA-COAD	55	-20103	'--	not hispanic or latino	female	white	Alive	1950	'--	20103	M1	N2	Stage IV	T3	6th	not reported	2506	Adenocarcinoma, NOS	no	No	not reported	Cecum	No	Cecum	stage iv	2005	yes	Pharmaceutical Therapy, NOS
05ff79c5-1127-4cac-8f4c-84089a3f2cde	TCGA-AA-3862	TCGA-COAD	82	-30163	'--	not reported	male	not reported	Alive	1927	'--	30163	M0	N0	Stage IIA	T3	6th	not reported	914	Adenocarcinoma, NOS	yes	No	not reported	Ascending colon	Not Reported	Ascending colon	stage iia	2009	no	Pharmaceutical Therapy, NOS
05ff79c5-1127-4cac-8f4c-84089a3f2cde	TCGA-AA-3862	TCGA-COAD	82	-30163	'--	not reported	male	not reported	Alive	1927	'--	30163	M0	N0	Stage IIA	T3	6th	not reported	914	Adenocarcinoma, NOS	yes	No	not reported	Ascending colon	Not Reported	Ascending colon	stage iia	2009	no	Radiation Therapy, NOS
c594196e-49ef-4195-a6b6-4ef4a1d9ec15	TCGA-AA-3538	TCGA-COAD	54	-19752	'--	not reported	female	not reported	Alive	1954	'--	19752	M0	N0	Stage I	T2	6th	not reported	791	Adenocarcinoma, NOS	no	No	not reported	Sigmoid colon	No	Sigmoid colon	stage i	2008	no	Radiation Therapy, NOS
c594196e-49ef-4195-a6b6-4ef4a1d9ec15	TCGA-AA-3538	TCGA-COAD	54	-19752	'--	not reported	female	not reported	Alive	1954	'--	19752	M0	N0	Stage I	T2	6th	not reported	791	Adenocarcinoma, NOS	no	No	not reported	Sigmoid colon	No	Sigmoid colon	stage i	2008	no	Pharmaceutical Therapy, NOS
b3fea9bb-53f9-4ddb-922d-b570562d7a7d	TCGA-G4-6322	TCGA-COAD	65	-23825	'--	not hispanic or latino	male	white	Alive	1944	'--	23825	MX	N1	Stage IIIB	T3	6th	not reported	792	Mucinous adenocarcinoma	no	No	not reported	Descending colon	No	Descending colon	stage iiib	2009	yes	Pharmaceutical Therapy, NOS
b3fea9bb-53f9-4ddb-922d-b570562d7a7d	TCGA-G4-6322	TCGA-COAD	65	-23825	'--	not hispanic or latino	male	white	Alive	1944	'--	23825	MX	N1	Stage IIIB	T3	6th	not reported	792	Mucinous adenocarcinoma	no	No	not reported	Descending colon	No	Descending colon	stage iiib	2009	no	Radiation Therapy, NOS
f88c0259-58ff-4bcc-a777-7705cdbd8213	TCGA-A6-5664	TCGA-COAD	80	-29426	'--	not hispanic or latino	male	black or african american	Alive	1930	'--	29426	MX	N2a	Stage IIIC	T4a	7th	not reported	672	Adenocarcinoma, NOS	no	No	not reported	Cecum	No	Colon, NOS	stage iiic	2010	no	Radiation Therapy, NOS
f88c0259-58ff-4bcc-a777-7705cdbd8213	TCGA-A6-5664	TCGA-COAD	80	-29426	'--	not hispanic or latino	male	black or african american	Alive	1930	'--	29426	MX	N2a	Stage IIIC	T4a	7th	not reported	672	Adenocarcinoma, NOS	no	No	not reported	Cecum	No	Colon, NOS	stage iiic	2010	no	Pharmaceutical Therapy, NOS
a117ace8-ac5a-48d8-8aee-3024d6f0f873	TCGA-D5-6538	TCGA-COAD	79	-29194	'--	not hispanic or latino	female	white	Alive	1931	'--	29194	M0	N2	Stage IIIB	T3	'--	not reported	521	Adenocarcinoma, NOS	no	No	not reported	Hepatic flexure of colon	No	Hepatic flexure of colon	stage iiib	2010	no	Radiation Therapy, NOS
a117ace8-ac5a-48d8-8aee-3024d6f0f873	TCGA-D5-6538	TCGA-COAD	79	-29194	'--	not hispanic or latino	female	white	Alive	1931	'--	29194	M0	N2	Stage IIIB	T3	'--	not reported	521	Adenocarcinoma, NOS	no	No	not reported	Hepatic flexure of colon	No	Hepatic flexure of colon	stage iiib	2010	yes	Pharmaceutical Therapy, NOS
5eed7e8a-c219-4497-a99f-bfc48faca4d8	TCGA-G4-6625	TCGA-COAD	77	-28163	'--	not hispanic or latino	female	white	Alive	1927	'--	28163	M0	N0	Stage IIA	T3	5th	not reported	2792	Adenocarcinoma, NOS	yes	No	not reported	Sigmoid colon	Not Reported	Sigmoid colon	stage iia	2004	no	Radiation Therapy, NOS
5eed7e8a-c219-4497-a99f-bfc48faca4d8	TCGA-G4-6625	TCGA-COAD	77	-28163	'--	not hispanic or latino	female	white	Alive	1927	'--	28163	M0	N0	Stage IIA	T3	5th	not reported	2792	Adenocarcinoma, NOS	yes	No	not reported	Sigmoid colon	Not Reported	Sigmoid colon	stage iia	2004	no	Pharmaceutical Therapy, NOS
8c043ecd-2265-411f-bc3b-dc341cf56ac2	TCGA-CM-6163	TCGA-COAD	74	-27150	'--	not hispanic or latino	male	white	Alive	1936	'--	27150	M0	N0	Stage I	T1	7th	not reported	427	Adenocarcinoma, NOS	no	No	not reported	Sigmoid colon	No	Sigmoid colon	stage i	2010	no	Radiation Therapy, NOS
8c043ecd-2265-411f-bc3b-dc341cf56ac2	TCGA-CM-6163	TCGA-COAD	74	-27150	'--	not hispanic or latino	male	white	Alive	1936	'--	27150	M0	N0	Stage I	T1	7th	not reported	427	Adenocarcinoma, NOS	no	No	not reported	Sigmoid colon	No	Sigmoid colon	stage i	2010	no	Pharmaceutical Therapy, NOS
03efbc94-a43d-4db0-9377-e397348430a6	TCGA-AA-3524	TCGA-COAD	85	-31197	'--	not reported	male	not reported	Alive	1922	'--	31197	M0	N0	Stage II	T3	5th	not reported	1096	Adenocarcinoma, NOS	yes	No	not reported	Sigmoid colon	Not Reported	Sigmoid colon	stage ii	2007	no	Pharmaceutical Therapy, NOS
03efbc94-a43d-4db0-9377-e397348430a6	TCGA-AA-3524	TCGA-COAD	85	-31197	'--	not reported	male	not reported	Alive	1922	'--	31197	M0	N0	Stage II	T3	5th	not reported	1096	Adenocarcinoma, NOS	yes	No	not reported	Sigmoid colon	Not Reported	Sigmoid colon	stage ii	2007	no	Radiation Therapy, NOS
d8e9ea52-ff28-4626-baa3-71350fd53ddf	TCGA-AY-A54L	TCGA-COAD	74	-27074	'--	not reported	female	black or african american	Alive	1938	'--	27074	M0	N0	Stage I	T2	7th	not reported	525	Adenocarcinoma, NOS	no	No	not reported	Hepatic flexure of colon	No	Hepatic flexure of colon	stage i	2012	no	Pharmaceutical Therapy, NOS
d8e9ea52-ff28-4626-baa3-71350fd53ddf	TCGA-AY-A54L	TCGA-COAD	74	-27074	'--	not reported	female	black or african american	Alive	1938	'--	27074	M0	N0	Stage I	T2	7th	not reported	525	Adenocarcinoma, NOS	no	No	not reported	Hepatic flexure of colon	No	Hepatic flexure of colon	stage i	2012	no	Radiation Therapy, NOS
a19cd9f8-482b-4b70-b7d7-06d6bb1b0260	TCGA-CM-5862	TCGA-COAD	80	-29493	153	not hispanic or latino	male	white	Dead	1930	2010	29493	M1a	N1a	Stage IVA	T3	7th	not reported	'--	Adenocarcinoma, NOS	no	No	not reported	Ascending colon	No	Ascending colon	stage iva	2010	no	Radiation Therapy, NOS
a19cd9f8-482b-4b70-b7d7-06d6bb1b0260	TCGA-CM-5862	TCGA-COAD	80	-29493	153	not hispanic or latino	male	white	Dead	1930	2010	29493	M1a	N1a	Stage IVA	T3	7th	not reported	'--	Adenocarcinoma, NOS	no	No	not reported	Ascending colon	No	Ascending colon	stage iva	2010	no	Pharmaceutical Therapy, NOS
490eabca-4575-4bd6-9604-6b6e23d069ce	TCGA-NH-A50T	TCGA-COAD	68	-25089	'--	not hispanic or latino	female	black or african american	Alive	1944	'--	25089	MX	N0	Stage IIA	T3	7th	not reported	553	Adenocarcinoma, NOS	no	No	not reported	Splenic flexure of colon	No	Splenic flexure of colon	stage iia	2012	no	Pharmaceutical Therapy, NOS
490eabca-4575-4bd6-9604-6b6e23d069ce	TCGA-NH-A50T	TCGA-COAD	68	-25089	'--	not hispanic or latino	female	black or african american	Alive	1944	'--	25089	MX	N0	Stage IIA	T3	7th	not reported	553	Adenocarcinoma, NOS	no	No	not reported	Splenic flexure of colon	No	Splenic flexure of colon	stage iia	2012	no	Radiation Therapy, NOS
6baf61b6-ae5b-42f0-adc9-0d26fda231f7	TCGA-AY-4070	TCGA-COAD	50	-18621	496	not hispanic or latino	female	black or african american	Dead	1957	2008	18621	M0	N2	Stage IIIC	T3	6th	not reported	'--	Adenocarcinoma, NOS	no	No	not reported	Cecum	No	Cecum	stage iiic	2007	no	Radiation Therapy, NOS
6baf61b6-ae5b-42f0-adc9-0d26fda231f7	TCGA-AY-4070	TCGA-COAD	50	-18621	496	not hispanic or latino	female	black or african american	Dead	1957	2008	18621	M0	N2	Stage IIIC	T3	6th	not reported	'--	Adenocarcinoma, NOS	no	No	not reported	Cecum	No	Cecum	stage iiic	2007	yes	Pharmaceutical Therapy, NOS
6fc5e56a-1f5e-4ff1-948e-5ef636ebb48d	TCGA-AA-3852	TCGA-COAD	88	-32203	0	not reported	male	not reported	Dead	1921	2009	32203	M0	N0	Stage IIA	T3	6th	not reported	'--	Mucinous adenocarcinoma	no	No	not reported	Colon, NOS	No	Colon, NOS	stage iia	2009	not reported	Radiation Therapy, NOS
6fc5e56a-1f5e-4ff1-948e-5ef636ebb48d	TCGA-AA-3852	TCGA-COAD	88	-32203	0	not reported	male	not reported	Dead	1921	2009	32203	M0	N0	Stage IIA	T3	6th	not reported	'--	Mucinous adenocarcinoma	no	No	not reported	Colon, NOS	No	Colon, NOS	stage iia	2009	not reported	Pharmaceutical Therapy, NOS
d5a1f43e-25a7-47f5-b63e-43714f9f732a	TCGA-QL-A97D	TCGA-COAD	84	-30914	'--	not reported	female	black or african american	Alive	1928	'--	30914	MX	N0	Stage I	T2	7th	not reported	666	Adenocarcinoma, NOS	no	No	not reported	Cecum	No	Cecum	stage i	2012	no	Pharmaceutical Therapy, NOS
d5a1f43e-25a7-47f5-b63e-43714f9f732a	TCGA-QL-A97D	TCGA-COAD	84	-30914	'--	not reported	female	black or african american	Alive	1928	'--	30914	MX	N0	Stage I	T2	7th	not reported	666	Adenocarcinoma, NOS	no	No	not reported	Cecum	No	Cecum	stage i	2012	no	Radiation Therapy, NOS
cd845618-4cc4-49c2-9055-c171d4c24ee1	TCGA-CM-4748	TCGA-COAD	53	-19509	'--	not hispanic or latino	male	white	Alive	1957	'--	19509	M0	N1a	Stage IIIB	T4a	'--	not reported	792	Mucinous adenocarcinoma	no	No	not reported	Transverse colon	No	Transverse colon	stage iiib	2010	no	Radiation Therapy, NOS
cd845618-4cc4-49c2-9055-c171d4c24ee1	TCGA-CM-4748	TCGA-COAD	53	-19509	'--	not hispanic or latino	male	white	Alive	1957	'--	19509	M0	N1a	Stage IIIB	T4a	'--	not reported	792	Mucinous adenocarcinoma	no	No	not reported	Transverse colon	No	Transverse colon	stage iiib	2010	yes	Pharmaceutical Therapy, NOS
2c9996bb-af6e-4424-881a-e81b9c9aeb78	TCGA-AA-3688	TCGA-COAD	80	-29220	'--	not reported	male	not reported	Alive	1927	'--	29220	M1	N1	Stage IV	T3	6th	not reported	578	Adenocarcinoma, NOS	yes	No	not reported	Colon, NOS	Not Reported	Colon, NOS	stage iv	2007	no	Pharmaceutical Therapy, NOS
2c9996bb-af6e-4424-881a-e81b9c9aeb78	TCGA-AA-3688	TCGA-COAD	80	-29220	'--	not reported	male	not reported	Alive	1927	'--	29220	M1	N1	Stage IV	T3	6th	not reported	578	Adenocarcinoma, NOS	yes	No	not reported	Colon, NOS	Not Reported	Colon, NOS	stage iv	2007	no	Radiation Therapy, NOS
e3ca9046-9634-4332-b19f-88b18110f941	TCGA-CM-4751	TCGA-COAD	62	-22891	'--	not hispanic or latino	male	white	Alive	1947	'--	22891	M0	N1b	Stage IIIB	T3	7th	not reported	822	Adenocarcinoma, NOS	no	No	not reported	Cecum	No	Cecum	stage iiib	2009	no	Radiation Therapy, NOS
e3ca9046-9634-4332-b19f-88b18110f941	TCGA-CM-4751	TCGA-COAD	62	-22891	'--	not hispanic or latino	male	white	Alive	1947	'--	22891	M0	N1b	Stage IIIB	T3	7th	not reported	822	Adenocarcinoma, NOS	no	No	not reported	Cecum	No	Cecum	stage iiib	2009	yes	Pharmaceutical Therapy, NOS
fa83dfb5-7386-4a35-9861-aa866478d5f1	TCGA-D5-6533	TCGA-COAD	68	-24971	'--	not hispanic or latino	female	white	Alive	1942	'--	24971	M0	N0	'--	T4b	7th	not reported	775	Adenocarcinoma, NOS	no	No	not reported	Transverse colon	No	Transverse colon	not reported	2010	yes	Pharmaceutical Therapy, NOS
fa83dfb5-7386-4a35-9861-aa866478d5f1	TCGA-D5-6533	TCGA-COAD	68	-24971	'--	not hispanic or latino	female	white	Alive	1942	'--	24971	M0	N0	'--	T4b	7th	not reported	775	Adenocarcinoma, NOS	no	No	not reported	Transverse colon	No	Transverse colon	not reported	2010	no	Radiation Therapy, NOS
5d73b382-3da3-4220-890e-2095228bbe6c	TCGA-CK-4948	TCGA-COAD	45	-16736	'--	not hispanic or latino	female	white	Alive	1957	'--	16736	M0	N1	Stage III	T3	5th	not reported	4502	Adenocarcinoma, NOS	no	No	not reported	Sigmoid colon	No	Sigmoid colon	stage iii	2002	no	Pharmaceutical Therapy, NOS
5d73b382-3da3-4220-890e-2095228bbe6c	TCGA-CK-4948	TCGA-COAD	45	-16736	'--	not hispanic or latino	female	white	Alive	1957	'--	16736	M0	N1	Stage III	T3	5th	not reported	4502	Adenocarcinoma, NOS	no	No	not reported	Sigmoid colon	No	Sigmoid colon	stage iii	2002	no	Radiation Therapy, NOS
56d5b0b9-9093-4286-a2c6-7faa9a1680f5	TCGA-AZ-6603	TCGA-COAD	77	-28424	899	not hispanic or latino	female	white	Dead	1925	2004	28424	MX	N1	'--	T2	5th	not reported	'--	Adenocarcinoma, NOS	no	No	not reported	Sigmoid colon	No	Sigmoid colon	not reported	2002	no	Radiation Therapy, NOS
56d5b0b9-9093-4286-a2c6-7faa9a1680f5	TCGA-AZ-6603	TCGA-COAD	77	-28424	899	not hispanic or latino	female	white	Dead	1925	2004	28424	MX	N1	'--	T2	5th	not reported	'--	Adenocarcinoma, NOS	no	No	not reported	Sigmoid colon	No	Sigmoid colon	not reported	2002	no	Pharmaceutical Therapy, NOS
286cbae3-8324-43b7-9b20-0f40dda1588e	TCGA-D5-6930	TCGA-COAD	67	-24764	'--	not hispanic or latino	male	white	Alive	1944	'--	24764	M0	N0	Stage IIA	T3	7th	not reported	406	Mucinous adenocarcinoma	no	No	not reported	Ascending colon	No	Cecum	stage iia	2011	no	Radiation Therapy, NOS
286cbae3-8324-43b7-9b20-0f40dda1588e	TCGA-D5-6930	TCGA-COAD	67	-24764	'--	not hispanic or latino	male	white	Alive	1944	'--	24764	M0	N0	Stage IIA	T3	7th	not reported	406	Mucinous adenocarcinoma	no	No	not reported	Ascending colon	No	Cecum	stage iia	2011	no	Pharmaceutical Therapy, NOS
81f6b141-2195-4091-9cd3-dfb022663949	TCGA-AA-3930	TCGA-COAD	66	-24321	61	not reported	male	not reported	Dead	1942	'--	24321	M1	N2	Stage IV	T3	6th	not reported	0	Adenocarcinoma, NOS	no	No	not reported	Ascending colon	No	Ascending colon	stage iv	2008	no	Radiation Therapy, NOS
81f6b141-2195-4091-9cd3-dfb022663949	TCGA-AA-3930	TCGA-COAD	66	-24321	61	not reported	male	not reported	Dead	1942	'--	24321	M1	N2	Stage IV	T3	6th	not reported	0	Adenocarcinoma, NOS	no	No	not reported	Ascending colon	No	Ascending colon	stage iv	2008	yes	Pharmaceutical Therapy, NOS
5342e2e8-1465-4f7b-9450-ef27280f80c7	TCGA-CK-4952	TCGA-COAD	48	-17826	'--	not hispanic or latino	female	white	Alive	1959	'--	17826	M0	N2	Stage IIIC	T4	6th	not reported	475	Mucinous adenocarcinoma	no	No	not reported	Ascending colon	No	Ascending colon	stage iiic	2007	not reported	Radiation Therapy, NOS
5342e2e8-1465-4f7b-9450-ef27280f80c7	TCGA-CK-4952	TCGA-COAD	48	-17826	'--	not hispanic or latino	female	white	Alive	1959	'--	17826	M0	N2	Stage IIIC	T4	6th	not reported	475	Mucinous adenocarcinoma	no	No	not reported	Ascending colon	No	Ascending colon	stage iiic	2007	not reported	Pharmaceutical Therapy, NOS
cac80259-3a26-4a99-b0d3-13454068e6ed	TCGA-AZ-4684	TCGA-COAD	49	-18252	'--	not hispanic or latino	male	white	Alive	1957	'--	18252	M1	N2	Stage IVA	T3	'--	not reported	1977	Adenocarcinoma, NOS	no	No	not reported	Rectosigmoid junction	No	Rectosigmoid junction	stage iva	2006	no	Radiation Therapy, NOS
cac80259-3a26-4a99-b0d3-13454068e6ed	TCGA-AZ-4684	TCGA-COAD	49	-18252	'--	not hispanic or latino	male	white	Alive	1957	'--	18252	M1	N2	Stage IVA	T3	'--	not reported	1977	Adenocarcinoma, NOS	no	No	not reported	Rectosigmoid junction	No	Rectosigmoid junction	stage iva	2006	no	Pharmaceutical Therapy, NOS
e5921d6b-51cf-44be-b295-610cf7c3a69a	TCGA-A6-2685	TCGA-COAD	48	-17757	'--	not hispanic or latino	female	black or african american	Alive	1961	'--	17757	M0	N0	Stage IIA	T3	6th	not reported	1133	Adenocarcinoma, NOS	no	No	not reported	Colon, NOS	No	Colon, NOS	stage iia	2009	no	Radiation Therapy, NOS
e5921d6b-51cf-44be-b295-610cf7c3a69a	TCGA-A6-2685	TCGA-COAD	48	-17757	'--	not hispanic or latino	female	black or african american	Alive	1961	'--	17757	M0	N0	Stage IIA	T3	6th	not reported	1133	Adenocarcinoma, NOS	no	No	not reported	Colon, NOS	No	Colon, NOS	stage iia	2009	yes	Pharmaceutical Therapy, NOS
a54b322b-80d3-435c-8d14-25841b741f6c	TCGA-5M-AATE	TCGA-COAD	76	-27870	'--	hispanic or latino	male	black or african american	Alive	1935	'--	27870	M0	N0	Stage IIA	T3	7th	not reported	1200	Adenocarcinoma, NOS	no	No	not reported	Ascending colon	No	Ascending colon	stage iia	2011	no	Pharmaceutical Therapy, NOS
a54b322b-80d3-435c-8d14-25841b741f6c	TCGA-5M-AATE	TCGA-COAD	76	-27870	'--	hispanic or latino	male	black or african american	Alive	1935	'--	27870	M0	N0	Stage IIA	T3	7th	not reported	1200	Adenocarcinoma, NOS	no	No	not reported	Ascending colon	No	Ascending colon	stage iia	2011	no	Radiation Therapy, NOS
a5e14add-1552-4606-9ffe-3a03bcf76640	TCGA-4T-AA8H	TCGA-COAD	42	-15494	'--	not hispanic or latino	female	black or african american	Alive	1971	'--	15494	MX	N0	Stage IIA	T3	7th	not reported	385	Mucinous adenocarcinoma	no	No	not reported	Descending colon	No	Descending colon	stage iia	2013	no	Pharmaceutical Therapy, NOS
a5e14add-1552-4606-9ffe-3a03bcf76640	TCGA-4T-AA8H	TCGA-COAD	42	-15494	'--	not hispanic or latino	female	black or african american	Alive	1971	'--	15494	MX	N0	Stage IIA	T3	7th	not reported	385	Mucinous adenocarcinoma	no	No	not reported	Descending colon	No	Descending colon	stage iia	2013	no	Radiation Therapy, NOS
0712566e-3371-4715-95f1-5b792e72d758	TCGA-AA-A010	TCGA-COAD	46	-16922	'--	not reported	female	not reported	Alive	1962	'--	16922	M0	N0	Stage IIB	T4	6th	not reported	1064	Adenocarcinoma, NOS	no	No	not reported	Transverse colon	No	Transverse colon	stage iib	2008	yes	Pharmaceutical Therapy, NOS
0712566e-3371-4715-95f1-5b792e72d758	TCGA-AA-A010	TCGA-COAD	46	-16922	'--	not reported	female	not reported	Alive	1962	'--	16922	M0	N0	Stage IIB	T4	6th	not reported	1064	Adenocarcinoma, NOS	no	No	not reported	Transverse colon	No	Transverse colon	stage iib	2008	no	Radiation Therapy, NOS
eb191e71-4b6e-4c8d-8348-519be5a1e657	TCGA-DM-A1D6	TCGA-COAD	88	-32302	570	not hispanic or latino	male	white	Dead	1912	2004	32302	M0	N0	Stage IIA	T3	'--	not reported	570	Mucinous adenocarcinoma	no	No	not reported	Splenic flexure of colon	No	Splenic flexure of colon	stage iia	2000	not reported	Radiation Therapy, NOS
eb191e71-4b6e-4c8d-8348-519be5a1e657	TCGA-DM-A1D6	TCGA-COAD	88	-32302	570	not hispanic or latino	male	white	Dead	1912	2004	32302	M0	N0	Stage IIA	T3	'--	not reported	570	Mucinous adenocarcinoma	no	No	not reported	Splenic flexure of colon	No	Splenic flexure of colon	stage iia	2000	not reported	Pharmaceutical Therapy, NOS
1add38c2-df6f-47c9-9373-0bec0e40baf8	TCGA-AA-3851	TCGA-COAD	74	-27090	'--	not reported	male	not reported	Alive	1935	'--	27090	M0	N0	Stage IIA	T3	6th	not reported	1006	Adenocarcinoma, NOS	no	No	not reported	Colon, NOS	No	Colon, NOS	stage iia	2009	no	Radiation Therapy, NOS
1add38c2-df6f-47c9-9373-0bec0e40baf8	TCGA-AA-3851	TCGA-COAD	74	-27090	'--	not reported	male	not reported	Alive	1935	'--	27090	M0	N0	Stage IIA	T3	6th	not reported	1006	Adenocarcinoma, NOS	no	No	not reported	Colon, NOS	No	Colon, NOS	stage iia	2009	no	Pharmaceutical Therapy, NOS
3a785e32-7960-4c72-84c4-fb42c4dd86f1	TCGA-A6-2678	TCGA-COAD	43	-16030	'--	not hispanic or latino	female	white	Alive	1966	'--	16030	M0	N1	Stage IIIB	T3	6th	not reported	1286	Adenocarcinoma, NOS	no	No	not reported	Transverse colon	No	Transverse colon	stage iiib	2009	no	Radiation Therapy, NOS
3a785e32-7960-4c72-84c4-fb42c4dd86f1	TCGA-A6-2678	TCGA-COAD	43	-16030	'--	not hispanic or latino	female	white	Alive	1966	'--	16030	M0	N1	Stage IIIB	T3	6th	not reported	1286	Adenocarcinoma, NOS	no	No	not reported	Transverse colon	No	Transverse colon	stage iiib	2009	yes	Pharmaceutical Therapy, NOS
628408ce-0691-4e0b-b4c7-aca9a0d73bb0	TCGA-AA-3673	TCGA-COAD	53	-19509	'--	not reported	female	not reported	Alive	1953	'--	19509	M0	N0	Stage II	T3	5th	not reported	1522	Adenocarcinoma, NOS	no	No	not reported	Transverse colon	No	Transverse colon	stage ii	2006	no	Pharmaceutical Therapy, NOS
628408ce-0691-4e0b-b4c7-aca9a0d73bb0	TCGA-AA-3673	TCGA-COAD	53	-19509	'--	not reported	female	not reported	Alive	1953	'--	19509	M0	N0	Stage II	T3	5th	not reported	1522	Adenocarcinoma, NOS	no	No	not reported	Transverse colon	No	Transverse colon	stage ii	2006	no	Radiation Therapy, NOS
d17a2ab0-faef-40de-a87d-1291868b200d	TCGA-AA-3679	TCGA-COAD	59	-21611	'--	not reported	male	not reported	Alive	1947	'--	21611	M1	N2	Stage IV	T3	6th	not reported	457	Adenocarcinoma, NOS	no	No	not reported	Colon, NOS	No	Colon, NOS	stage iv	2006	no	Radiation Therapy, NOS
d17a2ab0-faef-40de-a87d-1291868b200d	TCGA-AA-3679	TCGA-COAD	59	-21611	'--	not reported	male	not reported	Alive	1947	'--	21611	M1	N2	Stage IV	T3	6th	not reported	457	Adenocarcinoma, NOS	no	No	not reported	Colon, NOS	No	Colon, NOS	stage iv	2006	yes	Pharmaceutical Therapy, NOS
c616f95f-4ea1-4019-8c17-041878085c88	TCGA-AA-3678	TCGA-COAD	60	-22219	'--	not reported	female	not reported	Alive	1946	'--	22219	M0	N1	Stage III	T2	5th	not reported	1430	Adenocarcinoma, NOS	no	No	not reported	Sigmoid colon	No	Sigmoid colon	stage iii	2006	yes	Pharmaceutical Therapy, NOS
c616f95f-4ea1-4019-8c17-041878085c88	TCGA-AA-3678	TCGA-COAD	60	-22219	'--	not reported	female	not reported	Alive	1946	'--	22219	M0	N1	Stage III	T2	5th	not reported	1430	Adenocarcinoma, NOS	no	No	not reported	Sigmoid colon	No	Sigmoid colon	stage iii	2006	no	Radiation Therapy, NOS
750770db-53cf-4021-a8c2-5e0ddb97fef5	TCGA-AA-3994	TCGA-COAD	69	-25323	'--	not reported	male	not reported	Alive	1939	'--	25323	M0	N1	Stage IIIB	T3	6th	not reported	822	Mucinous adenocarcinoma	no	No	not reported	Colon, NOS	No	Colon, NOS	stage iiib	2008	no	Radiation Therapy, NOS
750770db-53cf-4021-a8c2-5e0ddb97fef5	TCGA-AA-3994	TCGA-COAD	69	-25323	'--	not reported	male	not reported	Alive	1939	'--	25323	M0	N1	Stage IIIB	T3	6th	not reported	822	Mucinous adenocarcinoma	no	No	not reported	Colon, NOS	No	Colon, NOS	stage iiib	2008	yes	Pharmaceutical Therapy, NOS
fb4cc403-694c-421f-b360-3108b6d57ad5	TCGA-AU-3779	TCGA-COAD	80	-29460	'--	not hispanic or latino	female	white	Alive	1930	'--	29460	M0	N0	Stage IIA	T3	7th	not reported	441	Adenocarcinoma, NOS	no	No	not reported	Sigmoid colon	No	Sigmoid colon	stage iia	2010	no	Radiation Therapy, NOS
fb4cc403-694c-421f-b360-3108b6d57ad5	TCGA-AU-3779	TCGA-COAD	80	-29460	'--	not hispanic or latino	female	white	Alive	1930	'--	29460	M0	N0	Stage IIA	T3	7th	not reported	441	Adenocarcinoma, NOS	no	No	not reported	Sigmoid colon	No	Sigmoid colon	stage iia	2010	no	Pharmaceutical Therapy, NOS
cee553c8-460d-436b-b55d-8f41624816cc	TCGA-G4-6317	TCGA-COAD	51	-18822	'--	not hispanic or latino	female	white	Alive	1957	'--	18822	MX	N2	Stage IIIC	T3	6th	not reported	1095	Adenocarcinoma, NOS	no	No	not reported	Sigmoid colon	No	Sigmoid colon	stage iiic	2008	yes	Pharmaceutical Therapy, NOS
cee553c8-460d-436b-b55d-8f41624816cc	TCGA-G4-6317	TCGA-COAD	51	-18822	'--	not hispanic or latino	female	white	Alive	1957	'--	18822	MX	N2	Stage IIIC	T3	6th	not reported	1095	Adenocarcinoma, NOS	no	No	not reported	Sigmoid colon	No	Sigmoid colon	stage iiic	2008	no	Radiation Therapy, NOS
cbe23011-93b7-4e9f-b934-bd0122f91f54	TCGA-F4-6463	TCGA-COAD	51	-18804	'--	not hispanic or latino	male	white	Alive	1960	'--	18804	M0	N0	Stage IIA	T3	7th	not reported	1087	Mucinous adenocarcinoma	no	No	not reported	Transverse colon	No	Transverse colon	stage iia	2011	no	Pharmaceutical Therapy, NOS
cbe23011-93b7-4e9f-b934-bd0122f91f54	TCGA-F4-6463	TCGA-COAD	51	-18804	'--	not hispanic or latino	male	white	Alive	1960	'--	18804	M0	N0	Stage IIA	T3	7th	not reported	1087	Mucinous adenocarcinoma	no	No	not reported	Transverse colon	No	Transverse colon	stage iia	2011	no	Radiation Therapy, NOS
f1e6ce83-b4a0-4643-8e8e-a1ef8a158a27	TCGA-AZ-6608	TCGA-COAD	55	-20094	59	not hispanic or latino	female	white	Dead	1954	2009	20094	M0	N1	Stage IIIA	T2	6th	not reported	'--	Adenocarcinoma, NOS	yes	No	not reported	Sigmoid colon	Not Reported	Sigmoid colon	stage iiia	2009	no	Radiation Therapy, NOS
f1e6ce83-b4a0-4643-8e8e-a1ef8a158a27	TCGA-AZ-6608	TCGA-COAD	55	-20094	59	not hispanic or latino	female	white	Dead	1954	2009	20094	M0	N1	Stage IIIA	T2	6th	not reported	'--	Adenocarcinoma, NOS	yes	No	not reported	Sigmoid colon	Not Reported	Sigmoid colon	stage iiia	2009	no	Pharmaceutical Therapy, NOS
835c3e23-ac2b-4bc9-ac65-e3e81adecf77	TCGA-AA-3941	TCGA-COAD	84	-31015	'--	not reported	female	not reported	Alive	1926	'--	31015	M1a	N1b	Stage IVA	T4	7th	not reported	730	Adenocarcinoma, NOS	no	No	not reported	Colon, NOS	No	Colon, NOS	stage iva	2010	no	Radiation Therapy, NOS
835c3e23-ac2b-4bc9-ac65-e3e81adecf77	TCGA-AA-3941	TCGA-COAD	84	-31015	'--	not reported	female	not reported	Alive	1926	'--	31015	M1a	N1b	Stage IVA	T4	7th	not reported	730	Adenocarcinoma, NOS	no	No	not reported	Colon, NOS	No	Colon, NOS	stage iva	2010	no	Pharmaceutical Therapy, NOS
bce3ce45-4fb3-4d8e-9ec7-d24427c2ba4d	TCGA-AA-3692	TCGA-COAD	47	-17167	1095	not reported	female	not reported	Dead	1961	'--	17167	M1	N2	Stage IV	T3	6th	not reported	0	Mucinous adenocarcinoma	yes	No	not reported	Colon, NOS	Not Reported	Colon, NOS	stage iv	2008	yes	Pharmaceutical Therapy, NOS
bce3ce45-4fb3-4d8e-9ec7-d24427c2ba4d	TCGA-AA-3692	TCGA-COAD	47	-17167	1095	not reported	female	not reported	Dead	1961	'--	17167	M1	N2	Stage IV	T3	6th	not reported	0	Mucinous adenocarcinoma	yes	No	not reported	Colon, NOS	Not Reported	Colon, NOS	stage iv	2008	yes	Radiation Therapy, NOS
e6c8c5fc-158a-4de4-b3f6-3b645584bbc7	TCGA-AA-A03J	TCGA-COAD	65	-23986	'--	not reported	female	not reported	Alive	1939	'--	23986	M0	N0	Stage I	T2	5th	not reported	1246	Adenocarcinoma, NOS	no	No	not reported	Sigmoid colon	No	Sigmoid colon	stage i	2004	no	Radiation Therapy, NOS
e6c8c5fc-158a-4de4-b3f6-3b645584bbc7	TCGA-AA-A03J	TCGA-COAD	65	-23986	'--	not reported	female	not reported	Alive	1939	'--	23986	M0	N0	Stage I	T2	5th	not reported	1246	Adenocarcinoma, NOS	no	No	not reported	Sigmoid colon	No	Sigmoid colon	stage i	2004	no	Pharmaceutical Therapy, NOS
7dfbc0ed-e684-4966-8b59-fb6b9e80c129	TCGA-AA-3841	TCGA-COAD	66	-24230	'--	not reported	male	not reported	Alive	1943	'--	24230	M0	N0	Stage IIA	T3	6th	not reported	1124	Adenocarcinoma, NOS	no	No	not reported	Colon, NOS	No	Colon, NOS	stage iia	2009	yes	Pharmaceutical Therapy, NOS
7dfbc0ed-e684-4966-8b59-fb6b9e80c129	TCGA-AA-3841	TCGA-COAD	66	-24230	'--	not reported	male	not reported	Alive	1943	'--	24230	M0	N0	Stage IIA	T3	6th	not reported	1124	Adenocarcinoma, NOS	no	No	not reported	Colon, NOS	No	Colon, NOS	stage iia	2009	no	Radiation Therapy, NOS
14cc6f5b-5692-471e-98b4-ae200b3d8fed	TCGA-AY-5543	TCGA-COAD	65	-23870	'--	not hispanic or latino	female	black or african american	Alive	1945	'--	23870	M1	N1a	Stage IVA	T3	7th	not reported	1004	Adenocarcinoma, NOS	no	No	not reported	Ascending colon	No	Ascending colon	stage iva	2010	yes	Pharmaceutical Therapy, NOS
14cc6f5b-5692-471e-98b4-ae200b3d8fed	TCGA-AY-5543	TCGA-COAD	65	-23870	'--	not hispanic or latino	female	black or african american	Alive	1945	'--	23870	M1	N1a	Stage IVA	T3	7th	not reported	1004	Adenocarcinoma, NOS	no	No	not reported	Ascending colon	No	Ascending colon	stage iva	2010	no	Radiation Therapy, NOS
c46971a1-cbac-425d-bac2-f4142c92522e	TCGA-AA-3672	TCGA-COAD	90	-32872	'--	not reported	female	not reported	Alive	1916	'--	32872	M0	N1	Stage III	T3	5th	not reported	0	Adenocarcinoma, NOS	yes	No	not reported	Transverse colon	Not Reported	Transverse colon	stage iii	2006	no	Pharmaceutical Therapy, NOS
c46971a1-cbac-425d-bac2-f4142c92522e	TCGA-AA-3672	TCGA-COAD	90	-32872	'--	not reported	female	not reported	Alive	1916	'--	32872	M0	N1	Stage III	T3	5th	not reported	0	Adenocarcinoma, NOS	yes	No	not reported	Transverse colon	Not Reported	Transverse colon	stage iii	2006	no	Radiation Therapy, NOS
8d0fa506-3f51-4108-8427-7dabf270bcd4	TCGA-SS-A7HO	TCGA-COAD	44	-16416	'--	not hispanic or latino	female	black or african american	Alive	1966	'--	16416	M0	N0	Stage IIB	T4a	7th	not reported	1829	Adenocarcinoma, NOS	no	No	not reported	Cecum	No	Cecum	stage iib	2010	no	Radiation Therapy, NOS
8d0fa506-3f51-4108-8427-7dabf270bcd4	TCGA-SS-A7HO	TCGA-COAD	44	-16416	'--	not hispanic or latino	female	black or african american	Alive	1966	'--	16416	M0	N0	Stage IIB	T4a	7th	not reported	1829	Adenocarcinoma, NOS	no	No	not reported	Cecum	No	Cecum	stage iib	2010	yes	Pharmaceutical Therapy, NOS
67ba29e7-f294-4dcd-9630-ad768c22c588	TCGA-AA-3494	TCGA-COAD	55	-20089	'--	not reported	male	not reported	Alive	1947	'--	20089	M1	N0	Stage IV	T3	5th	not reported	31	Adenocarcinoma, NOS	no	No	not reported	Colon, NOS	No	Colon, NOS	stage iv	2002	not reported	Radiation Therapy, NOS
67ba29e7-f294-4dcd-9630-ad768c22c588	TCGA-AA-3494	TCGA-COAD	55	-20089	'--	not reported	male	not reported	Alive	1947	'--	20089	M1	N0	Stage IV	T3	5th	not reported	31	Adenocarcinoma, NOS	no	No	not reported	Colon, NOS	No	Colon, NOS	stage iv	2002	not reported	Pharmaceutical Therapy, NOS
e457344d-76fb-46bf-b362-61a6e811d131	TCGA-AA-A00N	TCGA-COAD	75	-27667	122	not reported	male	not reported	Dead	1933	2008	27667	M0	N0	Stage IIB	T4	6th	not reported	'--	Mucinous adenocarcinoma	no	No	not reported	Cecum	No	Cecum	stage iib	2008	not reported	Pharmaceutical Therapy, NOS
e457344d-76fb-46bf-b362-61a6e811d131	TCGA-AA-A00N	TCGA-COAD	75	-27667	122	not reported	male	not reported	Dead	1933	2008	27667	M0	N0	Stage IIB	T4	6th	not reported	'--	Mucinous adenocarcinoma	no	No	not reported	Cecum	No	Cecum	stage iib	2008	not reported	Radiation Therapy, NOS
35c295c2-37d1-44b2-87a3-1039645e5bae	TCGA-AA-3510	TCGA-COAD	70	-25902	'--	not reported	male	not reported	Alive	1935	'--	25902	M0	N0	Stage II	T3	5th	not reported	1946	Adenocarcinoma, NOS	no	No	not reported	Colon, NOS	No	Colon, NOS	stage ii	2005	no	Pharmaceutical Therapy, NOS
35c295c2-37d1-44b2-87a3-1039645e5bae	TCGA-AA-3510	TCGA-COAD	70	-25902	'--	not reported	male	not reported	Alive	1935	'--	25902	M0	N0	Stage II	T3	5th	not reported	1946	Adenocarcinoma, NOS	no	No	not reported	Colon, NOS	No	Colon, NOS	stage ii	2005	no	Radiation Therapy, NOS
5f1399ef-8100-49e7-806f-9f532e55c0ba	TCGA-AA-3520	TCGA-COAD	86	-31531	'--	not reported	female	not reported	Alive	1921	'--	31531	M0	N0	Stage II	T3	5th	not reported	731	Adenocarcinoma, NOS	yes	No	not reported	Ascending colon	Not Reported	Ascending colon	stage ii	2007	no	Radiation Therapy, NOS
5f1399ef-8100-49e7-806f-9f532e55c0ba	TCGA-AA-3520	TCGA-COAD	86	-31531	'--	not reported	female	not reported	Alive	1921	'--	31531	M0	N0	Stage II	T3	5th	not reported	731	Adenocarcinoma, NOS	yes	No	not reported	Ascending colon	Not Reported	Ascending colon	stage ii	2007	no	Pharmaceutical Therapy, NOS
95d4f0c4-5997-4ffb-b876-0ddfeee972bb	TCGA-A6-4105	TCGA-COAD	79	-29097	442	not hispanic or latino	male	white	Dead	1931	2011	29097	M0	N0	Stage IIA	T3	7th	not reported	'--	Adenocarcinoma, NOS	yes	No	not reported	Ascending colon	Not Reported	Ascending colon	stage iia	2010	no	Radiation Therapy, NOS
95d4f0c4-5997-4ffb-b876-0ddfeee972bb	TCGA-A6-4105	TCGA-COAD	79	-29097	442	not hispanic or latino	male	white	Dead	1931	2011	29097	M0	N0	Stage IIA	T3	7th	not reported	'--	Adenocarcinoma, NOS	yes	No	not reported	Ascending colon	Not Reported	Ascending colon	stage iia	2010	no	Pharmaceutical Therapy, NOS
5e7074a6-5011-4dc5-950c-41365dbc6d09	TCGA-AD-6964	TCGA-COAD	58	-21457	331	not hispanic or latino	male	white	Dead	1953	'--	21457	'--	N2b	'--	T4a	7th	not reported	23	Adenocarcinoma, NOS	yes	No	not reported	Cecum	Not Reported	Ascending colon	not reported	2011	no	Radiation Therapy, NOS
5e7074a6-5011-4dc5-950c-41365dbc6d09	TCGA-AD-6964	TCGA-COAD	58	-21457	331	not hispanic or latino	male	white	Dead	1953	'--	21457	'--	N2b	'--	T4a	7th	not reported	23	Adenocarcinoma, NOS	yes	No	not reported	Cecum	Not Reported	Ascending colon	not reported	2011	yes	Pharmaceutical Therapy, NOS
9743d31a-ea8f-4847-87d2-ebf77cc5983d	TCGA-CM-5861	TCGA-COAD	63	-23253	'--	not hispanic or latino	female	white	Alive	1947	'--	23253	M0	N0	Stage IIA	T3	7th	not reported	457	Adenocarcinoma, NOS	no	No	not reported	Cecum	No	Cecum	stage iia	2010	no	Radiation Therapy, NOS
9743d31a-ea8f-4847-87d2-ebf77cc5983d	TCGA-CM-5861	TCGA-COAD	63	-23253	'--	not hispanic or latino	female	white	Alive	1947	'--	23253	M0	N0	Stage IIA	T3	7th	not reported	457	Adenocarcinoma, NOS	no	No	not reported	Cecum	No	Cecum	stage iia	2010	no	Pharmaceutical Therapy, NOS
75c3004d-1ef4-49f9-86e0-1bb7b9553a3d	TCGA-CM-6168	TCGA-COAD	84	-30834	'--	not hispanic or latino	female	black or african american	Alive	1926	'--	30834	M0	N0	Stage IIA	T3	7th	not reported	395	Adenocarcinoma, NOS	no	No	not reported	Ascending colon	No	Ascending colon	stage iia	2010	no	Pharmaceutical Therapy, NOS
75c3004d-1ef4-49f9-86e0-1bb7b9553a3d	TCGA-CM-6168	TCGA-COAD	84	-30834	'--	not hispanic or latino	female	black or african american	Alive	1926	'--	30834	M0	N0	Stage IIA	T3	7th	not reported	395	Adenocarcinoma, NOS	no	No	not reported	Ascending colon	No	Ascending colon	stage iia	2010	no	Radiation Therapy, NOS
a72dd578-3a6f-4807-a843-4a942500944e	TCGA-AA-A01K	TCGA-COAD	74	-27029	'--	not reported	female	not reported	Alive	1935	'--	27029	M0	N2	Stage IIIC	T3	6th	not reported	943	Adenocarcinoma, NOS	no	No	not reported	Sigmoid colon	No	Sigmoid colon	stage iiic	2009	no	Radiation Therapy, NOS
a72dd578-3a6f-4807-a843-4a942500944e	TCGA-AA-A01K	TCGA-COAD	74	-27029	'--	not reported	female	not reported	Alive	1935	'--	27029	M0	N2	Stage IIIC	T3	6th	not reported	943	Adenocarcinoma, NOS	no	No	not reported	Sigmoid colon	No	Sigmoid colon	stage iiic	2009	yes	Pharmaceutical Therapy, NOS
c9e829d9-cd08-41a9-a5a4-34f2d7d619c7	TCGA-AA-A01Z	TCGA-COAD	68	-24990	'--	not reported	male	not reported	Alive	1936	'--	24990	M0	N0	Stage II	T3	5th	not reported	1126	Adenocarcinoma, NOS	no	No	not reported	Ascending colon	No	Ascending colon	stage ii	2004	no	Radiation Therapy, NOS
c9e829d9-cd08-41a9-a5a4-34f2d7d619c7	TCGA-AA-A01Z	TCGA-COAD	68	-24990	'--	not reported	male	not reported	Alive	1936	'--	24990	M0	N0	Stage II	T3	5th	not reported	1126	Adenocarcinoma, NOS	no	No	not reported	Ascending colon	No	Ascending colon	stage ii	2004	no	Pharmaceutical Therapy, NOS
33522271-b2ca-4da4-a942-501ab9117c51	TCGA-AA-3693	TCGA-COAD	77	-28459	'--	not reported	female	not reported	Alive	1931	'--	28459	M1	N1	Stage IV	T4	6th	not reported	0	Adenocarcinoma, NOS	no	No	not reported	Sigmoid colon	No	Sigmoid colon	stage iv	2008	not reported	Radiation Therapy, NOS
33522271-b2ca-4da4-a942-501ab9117c51	TCGA-AA-3693	TCGA-COAD	77	-28459	'--	not reported	female	not reported	Alive	1931	'--	28459	M1	N1	Stage IV	T4	6th	not reported	0	Adenocarcinoma, NOS	no	No	not reported	Sigmoid colon	No	Sigmoid colon	stage iv	2008	not reported	Pharmaceutical Therapy, NOS
7d8eab0a-e6c8-4449-9ebf-50c41db94a06	TCGA-A6-2681	TCGA-COAD	73	-26929	'--	not hispanic or latino	female	white	Alive	1936	'--	26929	M0	N0	Stage IIA	T3	6th	not reported	1387	Adenocarcinoma, NOS	yes	No	not reported	Colon, NOS	Not Reported	Colon, NOS	stage iia	2009	no	Pharmaceutical Therapy, NOS
7d8eab0a-e6c8-4449-9ebf-50c41db94a06	TCGA-A6-2681	TCGA-COAD	73	-26929	'--	not hispanic or latino	female	white	Alive	1936	'--	26929	M0	N0	Stage IIA	T3	6th	not reported	1387	Adenocarcinoma, NOS	yes	No	not reported	Colon, NOS	Not Reported	Colon, NOS	stage iia	2009	no	Radiation Therapy, NOS
b728e6e8-a0e4-496b-904c-6f07c12e901f	TCGA-A6-3810	TCGA-COAD	62	-22999	'--	not hispanic or latino	male	white	Alive	1947	'--	22999	M0	N0	Stage IIA	T3	'--	not reported	1111	Adenocarcinoma, NOS	no	No	not reported	Colon, NOS	No	Colon, NOS	stage iia	2009	no	Pharmaceutical Therapy, NOS
b728e6e8-a0e4-496b-904c-6f07c12e901f	TCGA-A6-3810	TCGA-COAD	62	-22999	'--	not hispanic or latino	male	white	Alive	1947	'--	22999	M0	N0	Stage IIA	T3	'--	not reported	1111	Adenocarcinoma, NOS	no	No	not reported	Colon, NOS	No	Colon, NOS	stage iia	2009	no	Radiation Therapy, NOS
64dcf1a5-c78c-4d3f-852c-15865b3b6189	TCGA-AZ-6607	TCGA-COAD	69	-25448	97	not hispanic or latino	male	white	Dead	1940	2009	25448	M1	N2	Stage IV	T4	6th	not reported	'--	Adenocarcinoma, NOS	no	No	not reported	Sigmoid colon	No	Sigmoid colon	stage iv	2009	no	Pharmaceutical Therapy, NOS
64dcf1a5-c78c-4d3f-852c-15865b3b6189	TCGA-AZ-6607	TCGA-COAD	69	-25448	97	not hispanic or latino	male	white	Dead	1940	2009	25448	M1	N2	Stage IV	T4	6th	not reported	'--	Adenocarcinoma, NOS	no	No	not reported	Sigmoid colon	No	Sigmoid colon	stage iv	2009	no	Radiation Therapy, NOS
2d3ce817-b269-4662-a92d-392bd3662399	TCGA-CM-5341	TCGA-COAD	82	-30163	'--	not hispanic or latino	female	white	Alive	1928	'--	30163	M0	N1a	Stage IIIA	T2	'--	not reported	884	Adenocarcinoma, NOS	no	No	not reported	Sigmoid colon	No	Sigmoid colon	stage iiia	2010	yes	Pharmaceutical Therapy, NOS
2d3ce817-b269-4662-a92d-392bd3662399	TCGA-CM-5341	TCGA-COAD	82	-30163	'--	not hispanic or latino	female	white	Alive	1928	'--	30163	M0	N1a	Stage IIIA	T2	'--	not reported	884	Adenocarcinoma, NOS	no	No	not reported	Sigmoid colon	No	Sigmoid colon	stage iiia	2010	no	Radiation Therapy, NOS
57cdaa1c-4e94-4a28-ab3b-300c0457555f	TCGA-A6-2674	TCGA-COAD	71	-26292	'--	not hispanic or latino	male	white	Alive	1938	'--	26292	M1	N2	Stage IV	T3	6th	not reported	1331	Mucinous adenocarcinoma	no	No	not reported	Sigmoid colon	No	Sigmoid colon	stage iv	2009	no	Radiation Therapy, NOS
57cdaa1c-4e94-4a28-ab3b-300c0457555f	TCGA-A6-2674	TCGA-COAD	71	-26292	'--	not hispanic or latino	male	white	Alive	1938	'--	26292	M1	N2	Stage IV	T3	6th	not reported	1331	Mucinous adenocarcinoma	no	No	not reported	Sigmoid colon	No	Sigmoid colon	stage iv	2009	yes	Pharmaceutical Therapy, NOS
af3a0634-4292-45bd-b948-6b6bd2d58090	TCGA-AA-A00Z	TCGA-COAD	70	-25872	'--	not reported	male	not reported	Alive	1938	'--	25872	M0	N0	Stage IIA	T3	6th	not reported	669	Adenocarcinoma, NOS	yes	No	not reported	Sigmoid colon	Not Reported	Sigmoid colon	stage iia	2008	no	Radiation Therapy, NOS
af3a0634-4292-45bd-b948-6b6bd2d58090	TCGA-AA-A00Z	TCGA-COAD	70	-25872	'--	not reported	male	not reported	Alive	1938	'--	25872	M0	N0	Stage IIA	T3	6th	not reported	669	Adenocarcinoma, NOS	yes	No	not reported	Sigmoid colon	Not Reported	Sigmoid colon	stage iia	2008	no	Pharmaceutical Therapy, NOS
c8de215d-53a4-4e6c-be58-5887a8094815	TCGA-AD-6965	TCGA-COAD	62	-22853	'--	not hispanic or latino	male	white	Alive	1949	'--	22853	M0	N2b	Stage IIIC	T4a	7th	not reported	805	Adenocarcinoma, NOS	no	No	not reported	Cecum	No	Cecum	stage iiic	2011	yes	Pharmaceutical Therapy, NOS
c8de215d-53a4-4e6c-be58-5887a8094815	TCGA-AD-6965	TCGA-COAD	62	-22853	'--	not hispanic or latino	male	white	Alive	1949	'--	22853	M0	N2b	Stage IIIC	T4a	7th	not reported	805	Adenocarcinoma, NOS	no	No	not reported	Cecum	No	Cecum	stage iiic	2011	no	Radiation Therapy, NOS
5f6ed48b-3b5a-4d20-8fbf-c9aa3feea186	TCGA-RU-A8FL	TCGA-COAD	51	-18975	'--	not hispanic or latino	male	black or african american	Alive	1960	'--	18975	MX	N2a	Stage IIIB	T3	7th	not reported	1177	Adenocarcinoma, NOS	no	No	not reported	Cecum	No	Cecum	stage iiib	2011	yes	Pharmaceutical Therapy, NOS
5f6ed48b-3b5a-4d20-8fbf-c9aa3feea186	TCGA-RU-A8FL	TCGA-COAD	51	-18975	'--	not hispanic or latino	male	black or african american	Alive	1960	'--	18975	MX	N2a	Stage IIIB	T3	7th	not reported	1177	Adenocarcinoma, NOS	no	No	not reported	Cecum	No	Cecum	stage iiib	2011	no	Radiation Therapy, NOS
c7c5348f-5708-45bf-b40e-1bf7c9348f60	TCGA-A6-6142	TCGA-COAD	56	-20485	'--	not hispanic or latino	female	white	Alive	1955	'--	20485	M1a	N1a	Stage IVA	T3	7th	not reported	763	Adenocarcinoma, NOS	no	No	not reported	Sigmoid colon	No	Sigmoid colon	stage iva	2011	no	Radiation Therapy, NOS
c7c5348f-5708-45bf-b40e-1bf7c9348f60	TCGA-A6-6142	TCGA-COAD	56	-20485	'--	not hispanic or latino	female	white	Alive	1955	'--	20485	M1a	N1a	Stage IVA	T3	7th	not reported	763	Adenocarcinoma, NOS	no	No	not reported	Sigmoid colon	No	Sigmoid colon	stage iva	2011	yes	Pharmaceutical Therapy, NOS
2a7bbafe-d499-4241-ba3d-a52ba0a5db3c	TCGA-F4-6460	TCGA-COAD	51	-18637	972	not hispanic or latino	female	white	Dead	1960	'--	18637	M0	N1	Stage IIIB	T3	7th	not reported	407	Adenocarcinoma, NOS	no	No	not reported	Sigmoid colon	No	Sigmoid colon	stage iiib	2011	no	Radiation Therapy, NOS
2a7bbafe-d499-4241-ba3d-a52ba0a5db3c	TCGA-F4-6460	TCGA-COAD	51	-18637	972	not hispanic or latino	female	white	Dead	1960	'--	18637	M0	N1	Stage IIIB	T3	7th	not reported	407	Adenocarcinoma, NOS	no	No	not reported	Sigmoid colon	No	Sigmoid colon	stage iiib	2011	yes	Pharmaceutical Therapy, NOS
92c043b6-8d53-4c1c-808a-c4be5e2926e6	TCGA-DM-A1D8	TCGA-COAD	50	-18311	383	not hispanic or latino	female	white	Dead	1950	2001	18311	'--	N1	'--	T3	'--	not reported	383	Adenocarcinoma, NOS	no	No	not reported	Ascending colon	No	Ascending colon	not reported	2000	not reported	Pharmaceutical Therapy, NOS
92c043b6-8d53-4c1c-808a-c4be5e2926e6	TCGA-DM-A1D8	TCGA-COAD	50	-18311	383	not hispanic or latino	female	white	Dead	1950	2001	18311	'--	N1	'--	T3	'--	not reported	383	Adenocarcinoma, NOS	no	No	not reported	Ascending colon	No	Ascending colon	not reported	2000	not reported	Radiation Therapy, NOS
d4e1472a-7b5f-46f4-acb7-b961f634e28e	TCGA-AA-A024	TCGA-COAD	81	-29708	1188	not reported	male	not reported	Dead	1924	'--	29708	M0	N0	Stage II	T3	5th	not reported	61	Mucinous adenocarcinoma	yes	No	not reported	Descending colon	Not Reported	Descending colon	stage ii	2005	no	Pharmaceutical Therapy, NOS
d4e1472a-7b5f-46f4-acb7-b961f634e28e	TCGA-AA-A024	TCGA-COAD	81	-29708	1188	not reported	male	not reported	Dead	1924	'--	29708	M0	N0	Stage II	T3	5th	not reported	61	Mucinous adenocarcinoma	yes	No	not reported	Descending colon	Not Reported	Descending colon	stage ii	2005	no	Radiation Therapy, NOS
0b8de222-119a-40f3-8beb-12b9d933225b	TCGA-AA-3856	TCGA-COAD	59	-21670	'--	not reported	male	not reported	Alive	1950	'--	21670	M0	N0	Stage IIA	T3	6th	not reported	30	Adenocarcinoma, NOS	no	No	not reported	Colon, NOS	No	Colon, NOS	stage iia	2009	not reported	Radiation Therapy, NOS
0b8de222-119a-40f3-8beb-12b9d933225b	TCGA-AA-3856	TCGA-COAD	59	-21670	'--	not reported	male	not reported	Alive	1950	'--	21670	M0	N0	Stage IIA	T3	6th	not reported	30	Adenocarcinoma, NOS	no	No	not reported	Colon, NOS	No	Colon, NOS	stage iia	2009	not reported	Pharmaceutical Therapy, NOS
ca5b878f-8bff-410a-8e6e-b1c133018c8d	TCGA-G4-6315	TCGA-COAD	66	-24174	'--	not hispanic or latino	male	white	Alive	1942	'--	24174	M1	N1	Stage IV	T3	6th	not reported	1883	Adenocarcinoma, NOS	no	No	not reported	Descending colon	No	Descending colon	stage iv	2008	yes	Pharmaceutical Therapy, NOS
ca5b878f-8bff-410a-8e6e-b1c133018c8d	TCGA-G4-6315	TCGA-COAD	66	-24174	'--	not hispanic or latino	male	white	Alive	1942	'--	24174	M1	N1	Stage IV	T3	6th	not reported	1883	Adenocarcinoma, NOS	no	No	not reported	Descending colon	No	Descending colon	stage iv	2008	no	Radiation Therapy, NOS
565e2726-4942-4726-89d3-c5e3797f7204	TCGA-A6-2671	TCGA-COAD	85	-31329	1331	not hispanic or latino	male	white	Dead	1924	'--	31329	M1	N2	Stage IV	T3	6th	not reported	1126	Adenocarcinoma, NOS	no	No	not reported	Sigmoid colon	No	Sigmoid colon	stage iv	2009	no	Radiation Therapy, NOS
565e2726-4942-4726-89d3-c5e3797f7204	TCGA-A6-2671	TCGA-COAD	85	-31329	1331	not hispanic or latino	male	white	Dead	1924	'--	31329	M1	N2	Stage IV	T3	6th	not reported	1126	Adenocarcinoma, NOS	no	No	not reported	Sigmoid colon	No	Sigmoid colon	stage iv	2009	yes	Pharmaceutical Therapy, NOS
02f9668c-71e6-485f-88b1-b37dc8bdd2ab	TCGA-AA-3866	TCGA-COAD	78	-28672	'--	not reported	female	not reported	Alive	1928	'--	28672	M0	N0	Stage I	T2	5th	not reported	518	Adenocarcinoma, NOS	no	No	not reported	Colon, NOS	No	Colon, NOS	stage i	2006	no	Pharmaceutical Therapy, NOS
02f9668c-71e6-485f-88b1-b37dc8bdd2ab	TCGA-AA-3866	TCGA-COAD	78	-28672	'--	not reported	female	not reported	Alive	1928	'--	28672	M0	N0	Stage I	T2	5th	not reported	518	Adenocarcinoma, NOS	no	No	not reported	Colon, NOS	No	Colon, NOS	stage i	2006	no	Radiation Therapy, NOS
fd16b634-2e04-44a3-862d-fb03cd73c057	TCGA-AA-3556	TCGA-COAD	78	-28704	'--	not reported	male	not reported	Alive	1930	'--	28704	M0	N0	Stage I	T2	6th	not reported	700	Mucinous adenocarcinoma	yes	No	not reported	Sigmoid colon	Not Reported	Sigmoid colon	stage i	2008	no	Radiation Therapy, NOS
fd16b634-2e04-44a3-862d-fb03cd73c057	TCGA-AA-3556	TCGA-COAD	78	-28704	'--	not reported	male	not reported	Alive	1930	'--	28704	M0	N0	Stage I	T2	6th	not reported	700	Mucinous adenocarcinoma	yes	No	not reported	Sigmoid colon	Not Reported	Sigmoid colon	stage i	2008	no	Pharmaceutical Therapy, NOS
3758f4f7-ac2f-4f9d-bee2-526196f8129a	TCGA-CK-5913	TCGA-COAD	58	-21399	'--	not hispanic or latino	female	white	Alive	1950	'--	21399	MX	N0	Stage IIA	T3	6th	not reported	1561	Adenocarcinoma, NOS	no	No	not reported	Ascending colon	No	Ascending colon	stage iia	2008	no	Pharmaceutical Therapy, NOS
3758f4f7-ac2f-4f9d-bee2-526196f8129a	TCGA-CK-5913	TCGA-COAD	58	-21399	'--	not hispanic or latino	female	white	Alive	1950	'--	21399	MX	N0	Stage IIA	T3	6th	not reported	1561	Adenocarcinoma, NOS	no	No	not reported	Ascending colon	No	Ascending colon	stage iia	2008	no	Radiation Therapy, NOS
ad440651-a2de-4bb1-90da-1e5e8975ab59	TCGA-AA-3521	TCGA-COAD	87	-31805	'--	not reported	male	not reported	Alive	1920	'--	31805	M0	N0	Stage II	T3	5th	not reported	'--	Adenocarcinoma, NOS	yes	No	not reported	Sigmoid colon	Not Reported	Sigmoid colon	stage ii	2007	not reported	Radiation Therapy, NOS
ad440651-a2de-4bb1-90da-1e5e8975ab59	TCGA-AA-3521	TCGA-COAD	87	-31805	'--	not reported	male	not reported	Alive	1920	'--	31805	M0	N0	Stage II	T3	5th	not reported	'--	Adenocarcinoma, NOS	yes	No	not reported	Sigmoid colon	Not Reported	Sigmoid colon	stage ii	2007	not reported	Pharmaceutical Therapy, NOS
5da56982-6de7-4994-aa9e-3b01200b2959	TCGA-AA-3861	TCGA-COAD	72	-26602	'--	not reported	male	not reported	Alive	1937	'--	26602	M0	N0	Stage IIA	T3	6th	not reported	914	Adenocarcinoma, NOS	no	No	not reported	Cecum	No	Cecum	stage iia	2009	no	Radiation Therapy, NOS
5da56982-6de7-4994-aa9e-3b01200b2959	TCGA-AA-3861	TCGA-COAD	72	-26602	'--	not reported	male	not reported	Alive	1937	'--	26602	M0	N0	Stage IIA	T3	6th	not reported	914	Adenocarcinoma, NOS	no	No	not reported	Cecum	No	Cecum	stage iia	2009	no	Pharmaceutical Therapy, NOS
51dcbfac-6f04-4364-877d-0bf1bd566335	TCGA-NH-A6GA	TCGA-COAD	58	-21313	302	not hispanic or latino	male	black or african american	Dead	1955	'--	21313	MX	N2a	Stage IIIC	T4a	7th	not reported	182	Adenocarcinoma, NOS	no	No	not reported	Ascending colon	No	Ascending colon	stage iiic	2013	no	Radiation Therapy, NOS
51dcbfac-6f04-4364-877d-0bf1bd566335	TCGA-NH-A6GA	TCGA-COAD	58	-21313	302	not hispanic or latino	male	black or african american	Dead	1955	'--	21313	MX	N2a	Stage IIIC	T4a	7th	not reported	182	Adenocarcinoma, NOS	no	No	not reported	Ascending colon	No	Ascending colon	stage iiic	2013	yes	Pharmaceutical Therapy, NOS
64b0461f-038d-4712-948e-818dc2f10eef	TCGA-D5-6929	TCGA-COAD	49	-17919	'--	not hispanic or latino	female	white	Alive	1962	'--	17919	M1	N1	Stage IV	T3	7th	not reported	408	Adenocarcinoma, NOS	no	No	not reported	Colon, NOS	No	Colon, NOS	stage iv	2011	no	Radiation Therapy, NOS
64b0461f-038d-4712-948e-818dc2f10eef	TCGA-D5-6929	TCGA-COAD	49	-17919	'--	not hispanic or latino	female	white	Alive	1962	'--	17919	M1	N1	Stage IV	T3	7th	not reported	408	Adenocarcinoma, NOS	no	No	not reported	Colon, NOS	No	Colon, NOS	stage iv	2011	yes	Pharmaceutical Therapy, NOS
af17788e-a562-43aa-bd36-fd3e031f483c	TCGA-AA-3979	TCGA-COAD	84	-30742	'--	not reported	male	not reported	Alive	1926	'--	30742	M0	N0	Stage IIA	T3	6th	not reported	730	Adenocarcinoma, NOS	yes	No	not reported	Sigmoid colon	Not Reported	Sigmoid colon	stage iia	2010	no	Pharmaceutical Therapy, NOS
af17788e-a562-43aa-bd36-fd3e031f483c	TCGA-AA-3979	TCGA-COAD	84	-30742	'--	not reported	male	not reported	Alive	1926	'--	30742	M0	N0	Stage IIA	T3	6th	not reported	730	Adenocarcinoma, NOS	yes	No	not reported	Sigmoid colon	Not Reported	Sigmoid colon	stage iia	2010	no	Radiation Therapy, NOS
47a8e514-904c-4867-8f43-7eb573be835b	TCGA-AD-6963	TCGA-COAD	58	-21294	'--	not reported	male	white	Alive	1953	'--	21294	MX	N0	'--	T3	7th	not reported	834	Adenocarcinoma, NOS	no	No	not reported	Ascending colon	No	Ascending colon	not reported	2011	no	Radiation Therapy, NOS
47a8e514-904c-4867-8f43-7eb573be835b	TCGA-AD-6963	TCGA-COAD	58	-21294	'--	not reported	male	white	Alive	1953	'--	21294	MX	N0	'--	T3	7th	not reported	834	Adenocarcinoma, NOS	no	No	not reported	Ascending colon	No	Ascending colon	not reported	2011	no	Pharmaceutical Therapy, NOS
849442d3-eb82-416e-9d36-2fc15dfac67a	TCGA-DM-A1D4	TCGA-COAD	80	-29403	2821	not hispanic or latino	male	white	Dead	1919	2006	29403	M0	N0	Stage IIA	T3	'--	not reported	2821	Adenocarcinoma, NOS	no	No	not reported	Cecum	No	Cecum	stage iia	1999	not reported	Pharmaceutical Therapy, NOS
849442d3-eb82-416e-9d36-2fc15dfac67a	TCGA-DM-A1D4	TCGA-COAD	80	-29403	2821	not hispanic or latino	male	white	Dead	1919	2006	29403	M0	N0	Stage IIA	T3	'--	not reported	2821	Adenocarcinoma, NOS	no	No	not reported	Cecum	No	Cecum	stage iia	1999	not reported	Radiation Therapy, NOS
e2edbf3f-25d8-49aa-b656-2a59c3b99aeb	TCGA-AA-A01D	TCGA-COAD	47	-17318	334	not reported	female	not reported	Dead	1962	'--	17318	M0	N2	Stage IIIC	T3	6th	not reported	30	Mucinous adenocarcinoma	no	No	not reported	Rectosigmoid junction	No	Rectosigmoid junction	stage iiic	2009	no	Radiation Therapy, NOS
e2edbf3f-25d8-49aa-b656-2a59c3b99aeb	TCGA-AA-A01D	TCGA-COAD	47	-17318	334	not reported	female	not reported	Dead	1962	'--	17318	M0	N2	Stage IIIC	T3	6th	not reported	30	Mucinous adenocarcinoma	no	No	not reported	Rectosigmoid junction	No	Rectosigmoid junction	stage iiic	2009	yes	Pharmaceutical Therapy, NOS
0e87e5fd-d5bb-4c0d-952d-711a6abbf336	TCGA-AA-3821	TCGA-COAD	81	-29706	'--	not reported	female	not reported	Alive	1927	'--	29706	M0	N0	Stage I	T2	6th	not reported	31	Mucinous adenocarcinoma	no	No	not reported	Ascending colon	No	Ascending colon	stage i	2008	no	Pharmaceutical Therapy, NOS
0e87e5fd-d5bb-4c0d-952d-711a6abbf336	TCGA-AA-3821	TCGA-COAD	81	-29706	'--	not reported	female	not reported	Alive	1927	'--	29706	M0	N0	Stage I	T2	6th	not reported	31	Mucinous adenocarcinoma	no	No	not reported	Ascending colon	No	Ascending colon	stage i	2008	no	Radiation Therapy, NOS
3eb37b12-b8b4-40a3-bd8b-f89fc39c05fa	TCGA-A6-6782	TCGA-COAD	82	-30012	'--	not hispanic or latino	male	white	Alive	1929	'--	30012	MX	N0	Stage IIB	T4a	7th	not reported	617	Adenocarcinoma, NOS	no	No	not reported	Ascending colon	No	Ascending colon	stage iib	2011	no	Pharmaceutical Therapy, NOS
3eb37b12-b8b4-40a3-bd8b-f89fc39c05fa	TCGA-A6-6782	TCGA-COAD	82	-30012	'--	not hispanic or latino	male	white	Alive	1929	'--	30012	MX	N0	Stage IIB	T4a	7th	not reported	617	Adenocarcinoma, NOS	no	No	not reported	Ascending colon	No	Ascending colon	stage iib	2011	no	Radiation Therapy, NOS
dc22eba5-6fb7-4875-b30a-99fa00758301	TCGA-D5-6920	TCGA-COAD	77	-28124	'--	not hispanic or latino	female	white	Alive	1934	'--	28124	M0	N0	Stage IIA	T3	7th	not reported	377	Adenocarcinoma, NOS	no	No	not reported	Sigmoid colon	No	Sigmoid colon	stage iia	2011	no	Pharmaceutical Therapy, NOS
dc22eba5-6fb7-4875-b30a-99fa00758301	TCGA-D5-6920	TCGA-COAD	77	-28124	'--	not hispanic or latino	female	white	Alive	1934	'--	28124	M0	N0	Stage IIA	T3	7th	not reported	377	Adenocarcinoma, NOS	no	No	not reported	Sigmoid colon	No	Sigmoid colon	stage iia	2011	no	Radiation Therapy, NOS
2c30dc20-18a8-44f9-ab10-558c1e5634dc	TCGA-AY-6196	TCGA-COAD	47	-17311	'--	not hispanic or latino	male	white	Alive	1963	'--	17311	'--	N2b	Stage IIIC	T3	7th	not reported	6	Mucinous adenocarcinoma	no	No	not reported	Ascending colon	No	Ascending colon	stage iiic	2010	not reported	Radiation Therapy, NOS
2c30dc20-18a8-44f9-ab10-558c1e5634dc	TCGA-AY-6196	TCGA-COAD	47	-17311	'--	not hispanic or latino	male	white	Alive	1963	'--	17311	'--	N2b	Stage IIIC	T3	7th	not reported	6	Mucinous adenocarcinoma	no	No	not reported	Ascending colon	No	Ascending colon	stage iiic	2010	not reported	Pharmaceutical Therapy, NOS
95a54459-3fac-42d5-8ec1-ed66d971d64d	TCGA-CA-6716	TCGA-COAD	65	-23943	'--	not hispanic or latino	male	asian	Alive	1945	'--	23943	M0	N0	Stage IIA	T3	6th	not reported	371	Papillary adenocarcinoma, NOS	no	No	not reported	Ascending colon	No	Ascending colon	stage iia	2010	yes	Pharmaceutical Therapy, NOS
95a54459-3fac-42d5-8ec1-ed66d971d64d	TCGA-CA-6716	TCGA-COAD	65	-23943	'--	not hispanic or latino	male	asian	Alive	1945	'--	23943	M0	N0	Stage IIA	T3	6th	not reported	371	Papillary adenocarcinoma, NOS	no	No	not reported	Ascending colon	No	Ascending colon	stage iia	2010	no	Radiation Therapy, NOS
25c3201a-3dd5-4edf-ad09-104e5c10663e	TCGA-A6-5666	TCGA-COAD	78	-28514	'--	not hispanic or latino	male	white	Alive	1932	'--	28514	M0	N0	Stage IIC	T4b	'--	not reported	995	Adenocarcinoma, NOS	no	No	not reported	Colon, NOS	No	Colon, NOS	stage iic	2010	no	Pharmaceutical Therapy, NOS
25c3201a-3dd5-4edf-ad09-104e5c10663e	TCGA-A6-5666	TCGA-COAD	78	-28514	'--	not hispanic or latino	male	white	Alive	1932	'--	28514	M0	N0	Stage IIC	T4b	'--	not reported	995	Adenocarcinoma, NOS	no	No	not reported	Colon, NOS	No	Colon, NOS	stage iic	2010	no	Radiation Therapy, NOS
9dcb4e16-b582-4cd0-87cf-04f480ec2cec	TCGA-AA-3542	TCGA-COAD	69	-25324	'--	not reported	male	not reported	Alive	1939	'--	25324	M0	N2	Stage IIIC	T3	6th	not reported	395	Adenocarcinoma, NOS	no	No	not reported	Sigmoid colon	No	Sigmoid colon	stage iiic	2008	no	Radiation Therapy, NOS
9dcb4e16-b582-4cd0-87cf-04f480ec2cec	TCGA-AA-3542	TCGA-COAD	69	-25324	'--	not reported	male	not reported	Alive	1939	'--	25324	M0	N2	Stage IIIC	T3	6th	not reported	395	Adenocarcinoma, NOS	no	No	not reported	Sigmoid colon	No	Sigmoid colon	stage iiic	2008	yes	Pharmaceutical Therapy, NOS
aedde4a5-6520-40b9-9721-c9b826490b7a	TCGA-CM-6166	TCGA-COAD	48	-17807	'--	not hispanic or latino	female	white	Alive	1962	'--	17807	M0	N0	Stage I	T2	7th	not reported	669	Adenocarcinoma, NOS	no	No	not reported	Ascending colon	No	Ascending colon	stage i	2010	no	Radiation Therapy, NOS
aedde4a5-6520-40b9-9721-c9b826490b7a	TCGA-CM-6166	TCGA-COAD	48	-17807	'--	not hispanic or latino	female	white	Alive	1962	'--	17807	M0	N0	Stage I	T2	7th	not reported	669	Adenocarcinoma, NOS	no	No	not reported	Ascending colon	No	Ascending colon	stage i	2010	no	Pharmaceutical Therapy, NOS
49929108-023e-4d35-b26d-50ab4d3ae581	TCGA-A6-2684	TCGA-COAD	75	-27708	'--	not hispanic or latino	female	white	Alive	1934	'--	27708	M0	N0	Stage I	T2	'--	not reported	1127	Adenocarcinoma, NOS	no	No	not reported	Colon, NOS	No	Colon, NOS	stage i	2009	yes	Pharmaceutical Therapy, NOS
49929108-023e-4d35-b26d-50ab4d3ae581	TCGA-A6-2684	TCGA-COAD	75	-27708	'--	not hispanic or latino	female	white	Alive	1934	'--	27708	M0	N0	Stage I	T2	'--	not reported	1127	Adenocarcinoma, NOS	no	No	not reported	Colon, NOS	No	Colon, NOS	stage i	2009	yes	Radiation Therapy, NOS
c6ed47f4-358b-4f06-b5cd-cdf1d5c47b43	TCGA-F4-6704	TCGA-COAD	60	-21949	'--	not hispanic or latino	male	american indian or alaska native	Alive	1951	'--	21949	MX	N2b	Stage IIIC	T3	7th	not reported	47	Mucinous adenocarcinoma	no	No	not reported	Sigmoid colon	No	Sigmoid colon	stage iiic	2011	not reported	Radiation Therapy, NOS
c6ed47f4-358b-4f06-b5cd-cdf1d5c47b43	TCGA-F4-6704	TCGA-COAD	60	-21949	'--	not hispanic or latino	male	american indian or alaska native	Alive	1951	'--	21949	MX	N2b	Stage IIIC	T3	7th	not reported	47	Mucinous adenocarcinoma	no	No	not reported	Sigmoid colon	No	Sigmoid colon	stage iiic	2011	not reported	Pharmaceutical Therapy, NOS
f87c6dcc-1a9e-4df5-962c-1f946e2611f8	TCGA-AA-A01T	TCGA-COAD	63	-23192	'--	not reported	female	not reported	Alive	1941	'--	23192	M0	N1	Stage III	T3	5th	not reported	1005	Adenocarcinoma, NOS	no	No	not reported	Sigmoid colon	No	Sigmoid colon	stage iii	2004	yes	Pharmaceutical Therapy, NOS
f87c6dcc-1a9e-4df5-962c-1f946e2611f8	TCGA-AA-A01T	TCGA-COAD	63	-23192	'--	not reported	female	not reported	Alive	1941	'--	23192	M0	N1	Stage III	T3	5th	not reported	1005	Adenocarcinoma, NOS	no	No	not reported	Sigmoid colon	No	Sigmoid colon	stage iii	2004	no	Radiation Therapy, NOS
563d67a1-f1ba-4722-aa2d-9b35b1689468	TCGA-CA-5255	TCGA-COAD	45	-16743	'--	not hispanic or latino	male	asian	Alive	1965	'--	16743	M0	N0	Stage IIA	T3	6th	not reported	376	Adenocarcinoma, NOS	no	No	not reported	Colon, NOS	No	Colon, NOS	stage iia	2010	yes	Radiation Therapy, NOS
563d67a1-f1ba-4722-aa2d-9b35b1689468	TCGA-CA-5255	TCGA-COAD	45	-16743	'--	not hispanic or latino	male	asian	Alive	1965	'--	16743	M0	N0	Stage IIA	T3	6th	not reported	376	Adenocarcinoma, NOS	no	No	not reported	Colon, NOS	No	Colon, NOS	stage iia	2010	yes	Pharmaceutical Therapy, NOS
fa96d094-0165-401c-8fd5-6d1ee4ef3994	TCGA-AA-A00W	TCGA-COAD	80	-29311	'--	not reported	male	not reported	Alive	1928	'--	29311	M0	N0	Stage I	T1	6th	not reported	456	Adenocarcinoma, NOS	no	No	not reported	Sigmoid colon	No	Sigmoid colon	stage i	2008	no	Pharmaceutical Therapy, NOS
fa96d094-0165-401c-8fd5-6d1ee4ef3994	TCGA-AA-A00W	TCGA-COAD	80	-29311	'--	not reported	male	not reported	Alive	1928	'--	29311	M0	N0	Stage I	T1	6th	not reported	456	Adenocarcinoma, NOS	no	No	not reported	Sigmoid colon	No	Sigmoid colon	stage i	2008	no	Radiation Therapy, NOS
f4e047a5-bdb2-4bc2-aff0-e0f45bcc9062	TCGA-CM-6165	TCGA-COAD	74	-27302	'--	not hispanic or latino	male	white	Alive	1936	'--	27302	M0	N0	Stage IIA	T3	7th	not reported	488	Adenocarcinoma, NOS	no	No	not reported	Sigmoid colon	No	Sigmoid colon	stage iia	2010	no	Radiation Therapy, NOS
f4e047a5-bdb2-4bc2-aff0-e0f45bcc9062	TCGA-CM-6165	TCGA-COAD	74	-27302	'--	not hispanic or latino	male	white	Alive	1936	'--	27302	M0	N0	Stage IIA	T3	7th	not reported	488	Adenocarcinoma, NOS	no	No	not reported	Sigmoid colon	No	Sigmoid colon	stage iia	2010	no	Pharmaceutical Therapy, NOS
2e386e48-b99b-4806-a3e3-081d72a606e7	TCGA-AA-A01X	TCGA-COAD	80	-29281	'--	not reported	female	not reported	Alive	1924	'--	29281	M0	N1	Stage III	T2	5th	not reported	791	Adenocarcinoma, NOS	no	No	not reported	Sigmoid colon	No	Sigmoid colon	stage iii	2004	no	Radiation Therapy, NOS
2e386e48-b99b-4806-a3e3-081d72a606e7	TCGA-AA-A01X	TCGA-COAD	80	-29281	'--	not reported	female	not reported	Alive	1924	'--	29281	M0	N1	Stage III	T2	5th	not reported	791	Adenocarcinoma, NOS	no	No	not reported	Sigmoid colon	No	Sigmoid colon	stage iii	2004	no	Pharmaceutical Therapy, NOS
0c463362-7925-4d9a-9d63-098b50af2fb9	TCGA-G4-6323	TCGA-COAD	50	-18334	'--	not hispanic or latino	male	black or african american	Alive	1960	'--	18334	MX	N0	Stage IA	Tis	7th	not reported	419	Adenocarcinoma, NOS	no	No	not reported	Cecum	No	Cecum	stage ia	2010	no	Pharmaceutical Therapy, NOS
0c463362-7925-4d9a-9d63-098b50af2fb9	TCGA-G4-6323	TCGA-COAD	50	-18334	'--	not hispanic or latino	male	black or african american	Alive	1960	'--	18334	MX	N0	Stage IA	Tis	7th	not reported	419	Adenocarcinoma, NOS	no	No	not reported	Cecum	No	Cecum	stage ia	2010	no	Radiation Therapy, NOS
4ad9784e-1edc-4186-9b45-4dfe0003f74b	TCGA-A6-6138	TCGA-COAD	61	-22523	'--	not hispanic or latino	male	white	Alive	1949	'--	22523	M0	N0	Stage I	T2	'--	not reported	685	Adenocarcinoma, NOS	no	No	not reported	Cecum	No	Cecum	stage i	2010	no	Pharmaceutical Therapy, NOS
4ad9784e-1edc-4186-9b45-4dfe0003f74b	TCGA-A6-6138	TCGA-COAD	61	-22523	'--	not hispanic or latino	male	white	Alive	1949	'--	22523	M0	N0	Stage I	T2	'--	not reported	685	Adenocarcinoma, NOS	no	No	not reported	Cecum	No	Cecum	stage i	2010	no	Radiation Therapy, NOS
21ddbfaa-1b21-4a2b-be2c-237dd69b20ff	TCGA-A6-6140	TCGA-COAD	62	-22835	'--	not hispanic or latino	male	white	Alive	1949	'--	22835	M0	N0	Stage IIA	T3	'--	not reported	734	Adenocarcinoma, NOS	no	No	not reported	Descending colon	No	Descending colon	stage iia	2011	yes	Pharmaceutical Therapy, NOS
21ddbfaa-1b21-4a2b-be2c-237dd69b20ff	TCGA-A6-6140	TCGA-COAD	62	-22835	'--	not hispanic or latino	male	white	Alive	1949	'--	22835	M0	N0	Stage IIA	T3	'--	not reported	734	Adenocarcinoma, NOS	no	No	not reported	Descending colon	No	Descending colon	stage iia	2011	no	Radiation Therapy, NOS
eb4e4e09-98b3-4e85-8dd2-75676ff2af14	TCGA-A6-5656	TCGA-COAD	74	-27184	'--	not hispanic or latino	male	white	Alive	1936	'--	27184	M0	N0	Stage I	T2	7th	not reported	1001	Adenocarcinoma, NOS	no	No	not reported	Sigmoid colon	No	Sigmoid colon	stage i	2010	no	Radiation Therapy, NOS
eb4e4e09-98b3-4e85-8dd2-75676ff2af14	TCGA-A6-5656	TCGA-COAD	74	-27184	'--	not hispanic or latino	male	white	Alive	1936	'--	27184	M0	N0	Stage I	T2	7th	not reported	1001	Adenocarcinoma, NOS	no	No	not reported	Sigmoid colon	No	Sigmoid colon	stage i	2010	no	Pharmaceutical Therapy, NOS
ac6a3df9-41b1-4e5a-a15e-f44481384c23	TCGA-AA-3860	TCGA-COAD	53	-19449	'--	not reported	female	not reported	Alive	1956	'--	19449	M0	N1	Stage IIIB	T3	6th	not reported	945	Adenocarcinoma, NOS	yes	No	not reported	Sigmoid colon	Not Reported	Sigmoid colon	stage iiib	2009	yes	Pharmaceutical Therapy, NOS
ac6a3df9-41b1-4e5a-a15e-f44481384c23	TCGA-AA-3860	TCGA-COAD	53	-19449	'--	not reported	female	not reported	Alive	1956	'--	19449	M0	N1	Stage IIIB	T3	6th	not reported	945	Adenocarcinoma, NOS	yes	No	not reported	Sigmoid colon	Not Reported	Sigmoid colon	stage iiib	2009	no	Radiation Therapy, NOS
58facedb-fcb8-4ecf-8338-2bfa4947acef	TCGA-A6-6141	TCGA-COAD	31	-11391	'--	not hispanic or latino	male	black or african american	Alive	1980	'--	11391	M0	N0	Stage IIA	T3	7th	not reported	255	Adenocarcinoma, NOS	no	No	not reported	Colon, NOS	No	Colon, NOS	stage iia	2011	yes	Pharmaceutical Therapy, NOS
58facedb-fcb8-4ecf-8338-2bfa4947acef	TCGA-A6-6141	TCGA-COAD	31	-11391	'--	not hispanic or latino	male	black or african american	Alive	1980	'--	11391	M0	N0	Stage IIA	T3	7th	not reported	255	Adenocarcinoma, NOS	no	No	not reported	Colon, NOS	No	Colon, NOS	stage iia	2011	no	Radiation Therapy, NOS
4563e4e0-a661-46de-ad25-9c86a621e147	TCGA-AA-3812	TCGA-COAD	82	-29980	'--	not reported	female	not reported	Alive	1925	'--	29980	M0	N0	Stage IIA	T3	6th	not reported	1066	Adenocarcinoma, NOS	no	No	not reported	Sigmoid colon	No	Sigmoid colon	stage iia	2007	no	Pharmaceutical Therapy, NOS
4563e4e0-a661-46de-ad25-9c86a621e147	TCGA-AA-3812	TCGA-COAD	82	-29980	'--	not reported	female	not reported	Alive	1925	'--	29980	M0	N0	Stage IIA	T3	6th	not reported	1066	Adenocarcinoma, NOS	no	No	not reported	Sigmoid colon	No	Sigmoid colon	stage iia	2007	no	Radiation Therapy, NOS
f6c674bf-396d-4bfe-8d08-e7266c314be3	TCGA-AY-6197	TCGA-COAD	60	-21957	'--	not hispanic or latino	male	white	Alive	1950	'--	21957	'--	N0	Stage IIA	T3	7th	not reported	652	Adenocarcinoma, NOS	no	No	not reported	Cecum	No	Ascending colon	stage iia	2010	no	Radiation Therapy, NOS
f6c674bf-396d-4bfe-8d08-e7266c314be3	TCGA-AY-6197	TCGA-COAD	60	-21957	'--	not hispanic or latino	male	white	Alive	1950	'--	21957	'--	N0	Stage IIA	T3	7th	not reported	652	Adenocarcinoma, NOS	no	No	not reported	Cecum	No	Ascending colon	stage iia	2010	no	Pharmaceutical Therapy, NOS
d9fb85c3-ade1-47bf-8159-170f81eb130f	TCGA-AA-3662	TCGA-COAD	80	-29554	'--	not reported	female	not reported	Alive	1925	'--	29554	M1	N2	Stage IV	T4	5th	not reported	184	Adenocarcinoma, NOS	yes	No	not reported	Colon, NOS	Not Reported	Colon, NOS	stage iv	2005	yes	Pharmaceutical Therapy, NOS
d9fb85c3-ade1-47bf-8159-170f81eb130f	TCGA-AA-3662	TCGA-COAD	80	-29554	'--	not reported	female	not reported	Alive	1925	'--	29554	M1	N2	Stage IV	T4	5th	not reported	184	Adenocarcinoma, NOS	yes	No	not reported	Colon, NOS	Not Reported	Colon, NOS	stage iv	2005	no	Radiation Therapy, NOS
0f008098-d8aa-46dc-8445-cca59838c582	TCGA-AD-5900	TCGA-COAD	67	-24776	'--	not hispanic or latino	male	white	Alive	1943	'--	24776	MX	N0	Stage I	T2	7th	not reported	370	Mucinous adenocarcinoma	no	No	not reported	Ascending colon	No	Ascending colon	stage i	2010	no	Radiation Therapy, NOS
0f008098-d8aa-46dc-8445-cca59838c582	TCGA-AD-5900	TCGA-COAD	67	-24776	'--	not hispanic or latino	male	white	Alive	1943	'--	24776	MX	N0	Stage I	T2	7th	not reported	370	Mucinous adenocarcinoma	no	No	not reported	Ascending colon	No	Ascending colon	stage i	2010	no	Pharmaceutical Therapy, NOS
35620be9-3ba5-4be7-9e00-83103e6a92e6	TCGA-AA-A02E	TCGA-COAD	82	-30256	90	not reported	female	not reported	Dead	1925	2007	30256	M1	N1	Stage IV	T3	6th	not reported	'--	Adenocarcinoma, NOS	no	No	not reported	Cecum	No	Cecum	stage iv	2007	not reported	Pharmaceutical Therapy, NOS
35620be9-3ba5-4be7-9e00-83103e6a92e6	TCGA-AA-A02E	TCGA-COAD	82	-30256	90	not reported	female	not reported	Dead	1925	2007	30256	M1	N1	Stage IV	T3	6th	not reported	'--	Adenocarcinoma, NOS	no	No	not reported	Cecum	No	Cecum	stage iv	2007	not reported	Radiation Therapy, NOS
65bb7520-f055-43a8-b735-1152fa2c9e04	TCGA-A6-2670	TCGA-COAD	45	-16512	'--	not hispanic or latino	male	white	Alive	1964	'--	16512	M0	N0	Stage IIA	T3	'--	not reported	775	Adenocarcinoma, NOS	no	No	not reported	Sigmoid colon	No	Sigmoid colon	stage iia	2009	no	Radiation Therapy, NOS
65bb7520-f055-43a8-b735-1152fa2c9e04	TCGA-A6-2670	TCGA-COAD	45	-16512	'--	not hispanic or latino	male	white	Alive	1964	'--	16512	M0	N0	Stage IIA	T3	'--	not reported	775	Adenocarcinoma, NOS	no	No	not reported	Sigmoid colon	No	Sigmoid colon	stage iia	2009	no	Pharmaceutical Therapy, NOS
77a44132-af22-4115-9fa2-78f2f74bf687	TCGA-A6-2682	TCGA-COAD	70	-25683	424	not hispanic or latino	male	white	Dead	1939	2010	25683	M1	N1	Stage IV	T4b	6th	not reported	'--	Adenocarcinoma, NOS	yes	No	not reported	Colon, NOS	Not Reported	Colon, NOS	stage iv	2009	yes	Pharmaceutical Therapy, NOS
77a44132-af22-4115-9fa2-78f2f74bf687	TCGA-A6-2682	TCGA-COAD	70	-25683	424	not hispanic or latino	male	white	Dead	1939	2010	25683	M1	N1	Stage IV	T4b	6th	not reported	'--	Adenocarcinoma, NOS	yes	No	not reported	Colon, NOS	Not Reported	Colon, NOS	stage iv	2009	no	Radiation Therapy, NOS
b76d1de7-6447-474d-bf67-77e0bb2da73a	TCGA-AD-6901	TCGA-COAD	78	-28579	682	not reported	male	white	Dead	1933	'--	28579	MX	N0	'--	T3	7th	not reported	31	Adenocarcinoma, NOS	no	No	not reported	Cecum	No	Cecum	not reported	2011	yes	Pharmaceutical Therapy, NOS
b76d1de7-6447-474d-bf67-77e0bb2da73a	TCGA-AD-6901	TCGA-COAD	78	-28579	682	not reported	male	white	Dead	1933	'--	28579	MX	N0	'--	T3	7th	not reported	31	Adenocarcinoma, NOS	no	No	not reported	Cecum	No	Cecum	not reported	2011	yes	Radiation Therapy, NOS
39aec099-a33e-47a4-a602-cbf65ddd3830	TCGA-D5-6541	TCGA-COAD	49	-18029	'--	not hispanic or latino	male	white	Alive	1961	'--	18029	M0	N0	Stage IIA	T3	'--	not reported	474	Adenocarcinoma, NOS	no	No	not reported	Splenic flexure of colon	No	Splenic flexure of colon	stage iia	2010	no	Pharmaceutical Therapy, NOS
39aec099-a33e-47a4-a602-cbf65ddd3830	TCGA-D5-6541	TCGA-COAD	49	-18029	'--	not hispanic or latino	male	white	Alive	1961	'--	18029	M0	N0	Stage IIA	T3	'--	not reported	474	Adenocarcinoma, NOS	no	No	not reported	Splenic flexure of colon	No	Splenic flexure of colon	stage iia	2010	no	Radiation Therapy, NOS
b107565b-7558-4745-952b-689178367e1c	TCGA-AA-3525	TCGA-COAD	90	-32871	'--	not reported	male	not reported	Alive	1917	'--	32871	M0	N1	Stage IIIB	T3	6th	not reported	1	Adenocarcinoma, NOS	yes	No	not reported	Ascending colon	Not Reported	Ascending colon	stage iiib	2007	no	Radiation Therapy, NOS
b107565b-7558-4745-952b-689178367e1c	TCGA-AA-3525	TCGA-COAD	90	-32871	'--	not reported	male	not reported	Alive	1917	'--	32871	M0	N1	Stage IIIB	T3	6th	not reported	1	Adenocarcinoma, NOS	yes	No	not reported	Ascending colon	Not Reported	Ascending colon	stage iiib	2007	no	Pharmaceutical Therapy, NOS
9b2c325c-1f03-43c7-ad5c-b49c6d205635	TCGA-DM-A28A	TCGA-COAD	78	-28833	805	not hispanic or latino	male	white	Dead	1923	2003	28833	M0	N2	Stage IIIC	T3	6th	not reported	805	Adenocarcinoma, NOS	no	No	not reported	Cecum	No	Cecum	stage iiic	2001	not reported	Radiation Therapy, NOS
9b2c325c-1f03-43c7-ad5c-b49c6d205635	TCGA-DM-A28A	TCGA-COAD	78	-28833	805	not hispanic or latino	male	white	Dead	1923	2003	28833	M0	N2	Stage IIIC	T3	6th	not reported	805	Adenocarcinoma, NOS	no	No	not reported	Cecum	No	Cecum	stage iiic	2001	not reported	Pharmaceutical Therapy, NOS
dde411b2-5d2b-4638-8149-89bc1eb3c7ad	TCGA-AA-3697	TCGA-COAD	77	-28367	'--	not reported	male	not reported	Alive	1926	'--	28367	M0	N0	Stage II	T3	5th	not reported	2587	Adenocarcinoma, NOS	no	No	not reported	Colon, NOS	No	Colon, NOS	stage ii	2003	no	Radiation Therapy, NOS
dde411b2-5d2b-4638-8149-89bc1eb3c7ad	TCGA-AA-3697	TCGA-COAD	77	-28367	'--	not reported	male	not reported	Alive	1926	'--	28367	M0	N0	Stage II	T3	5th	not reported	2587	Adenocarcinoma, NOS	no	No	not reported	Colon, NOS	No	Colon, NOS	stage ii	2003	no	Pharmaceutical Therapy, NOS
15b987ba-77ab-477b-a54a-65ec5c7c399e	TCGA-AA-3495	TCGA-COAD	79	-28886	'--	not reported	male	not reported	Alive	1923	'--	28886	M0	N0	Stage I	T2	5th	not reported	1127	Adenocarcinoma, NOS	no	No	not reported	Hepatic flexure of colon	No	Hepatic flexure of colon	stage i	2002	no	Radiation Therapy, NOS
15b987ba-77ab-477b-a54a-65ec5c7c399e	TCGA-AA-3495	TCGA-COAD	79	-28886	'--	not reported	male	not reported	Alive	1923	'--	28886	M0	N0	Stage I	T2	5th	not reported	1127	Adenocarcinoma, NOS	no	No	not reported	Hepatic flexure of colon	No	Hepatic flexure of colon	stage i	2002	no	Pharmaceutical Therapy, NOS
131e0571-de86-415f-b3fb-dc9f971258d3	TCGA-D5-6932	TCGA-COAD	69	-25466	'--	not hispanic or latino	male	white	Alive	1942	'--	25466	M0	N0	Stage IIA	T3	7th	not reported	346	Adenocarcinoma, NOS	no	No	not reported	Colon, NOS	No	Colon, NOS	stage iia	2011	no	Pharmaceutical Therapy, NOS
131e0571-de86-415f-b3fb-dc9f971258d3	TCGA-D5-6932	TCGA-COAD	69	-25466	'--	not hispanic or latino	male	white	Alive	1942	'--	25466	M0	N0	Stage IIA	T3	7th	not reported	346	Adenocarcinoma, NOS	no	No	not reported	Colon, NOS	No	Colon, NOS	stage iia	2011	no	Radiation Therapy, NOS
b823d6e5-54b0-43d3-95e2-9be33dc6f734	TCGA-DM-A0XF	TCGA-COAD	68	-25032	1162	not hispanic or latino	female	white	Dead	1931	2002	25032	M0	N2	Stage IIIC	T3	'--	not reported	'--	Adenocarcinoma, NOS	no	No	not reported	Sigmoid colon	No	Sigmoid colon	stage iiic	1999	not reported	Radiation Therapy, NOS
b823d6e5-54b0-43d3-95e2-9be33dc6f734	TCGA-DM-A0XF	TCGA-COAD	68	-25032	1162	not hispanic or latino	female	white	Dead	1931	2002	25032	M0	N2	Stage IIIC	T3	'--	not reported	'--	Adenocarcinoma, NOS	no	No	not reported	Sigmoid colon	No	Sigmoid colon	stage iiic	1999	not reported	Pharmaceutical Therapy, NOS
dd7a53ee-cb08-40c4-9935-51d1ca17e9e8	TCGA-A6-A565	TCGA-COAD	34	-12526	494	not reported	female	black or african american	Dead	1974	2009	12526	MX	N2	Stage IIIC	T3	6th	not reported	'--	Mucinous adenocarcinoma	no	No	not reported	Transverse colon	No	Transverse colon	stage iiic	2008	yes	Pharmaceutical Therapy, NOS
dd7a53ee-cb08-40c4-9935-51d1ca17e9e8	TCGA-A6-A565	TCGA-COAD	34	-12526	494	not reported	female	black or african american	Dead	1974	2009	12526	MX	N2	Stage IIIC	T3	6th	not reported	'--	Mucinous adenocarcinoma	no	No	not reported	Transverse colon	No	Transverse colon	stage iiic	2008	no	Radiation Therapy, NOS
e4be17c8-0855-432c-bb80-28bb24b62f32	TCGA-G4-6309	TCGA-COAD	40	-14729	'--	not hispanic or latino	female	black or african american	Alive	1967	'--	14729	M0	N1	Stage IIIB	T3	6th	not reported	2600	Adenocarcinoma, NOS	no	No	not reported	Sigmoid colon	No	Sigmoid colon	stage iiib	2007	yes	Pharmaceutical Therapy, NOS
e4be17c8-0855-432c-bb80-28bb24b62f32	TCGA-G4-6309	TCGA-COAD	40	-14729	'--	not hispanic or latino	female	black or african american	Alive	1967	'--	14729	M0	N1	Stage IIIB	T3	6th	not reported	2600	Adenocarcinoma, NOS	no	No	not reported	Sigmoid colon	No	Sigmoid colon	stage iiib	2007	no	Radiation Therapy, NOS
c085da47-d634-491a-80ea-514e5a231f70	TCGA-CK-5912	TCGA-COAD	81	-29938	1493	not hispanic or latino	male	white	Dead	1925	'--	29938	MX	N0	Stage I	T2	6th	not reported	1466	Adenocarcinoma, NOS	yes	No	not reported	Cecum	Not Reported	Ascending colon	stage i	2006	no	Pharmaceutical Therapy, NOS
c085da47-d634-491a-80ea-514e5a231f70	TCGA-CK-5912	TCGA-COAD	81	-29938	1493	not hispanic or latino	male	white	Dead	1925	'--	29938	MX	N0	Stage I	T2	6th	not reported	1466	Adenocarcinoma, NOS	yes	No	not reported	Cecum	Not Reported	Ascending colon	stage i	2006	no	Radiation Therapy, NOS
80311cf5-7e18-4545-92ad-c4b7dd5c9677	TCGA-AA-3842	TCGA-COAD	51	-18842	'--	not reported	male	not reported	Alive	1958	'--	18842	M0	N1	Stage IIIA	T2	6th	not reported	1126	Adenocarcinoma, NOS	no	No	not reported	Colon, NOS	No	Colon, NOS	stage iiia	2009	yes	Pharmaceutical Therapy, NOS
80311cf5-7e18-4545-92ad-c4b7dd5c9677	TCGA-AA-3842	TCGA-COAD	51	-18842	'--	not reported	male	not reported	Alive	1958	'--	18842	M0	N1	Stage IIIA	T2	6th	not reported	1126	Adenocarcinoma, NOS	no	No	not reported	Colon, NOS	No	Colon, NOS	stage iiia	2009	no	Radiation Therapy, NOS
31a3877d-3e82-450e-811f-3448b06f3950	TCGA-AA-3655	TCGA-COAD	68	-24896	'--	not reported	male	not reported	Alive	1937	'--	24896	M0	N0	Stage II	T3	5th	not reported	1856	Adenocarcinoma, NOS	no	No	not reported	Sigmoid colon	No	Sigmoid colon	stage ii	2005	no	Radiation Therapy, NOS
31a3877d-3e82-450e-811f-3448b06f3950	TCGA-AA-3655	TCGA-COAD	68	-24896	'--	not reported	male	not reported	Alive	1937	'--	24896	M0	N0	Stage II	T3	5th	not reported	1856	Adenocarcinoma, NOS	no	No	not reported	Sigmoid colon	No	Sigmoid colon	stage ii	2005	no	Pharmaceutical Therapy, NOS
ef4bb5bf-4535-4bd1-8a74-aba920123ee2	TCGA-D5-6539	TCGA-COAD	45	-16703	'--	not hispanic or latino	female	white	Alive	1965	'--	16703	M0	N0	'--	T3	7th	not reported	380	Adenocarcinoma, NOS	no	No	not reported	Transverse colon	No	Transverse colon	not reported	2010	no	Pharmaceutical Therapy, NOS
ef4bb5bf-4535-4bd1-8a74-aba920123ee2	TCGA-D5-6539	TCGA-COAD	45	-16703	'--	not hispanic or latino	female	white	Alive	1965	'--	16703	M0	N0	'--	T3	7th	not reported	380	Adenocarcinoma, NOS	no	No	not reported	Transverse colon	No	Transverse colon	not reported	2010	no	Radiation Therapy, NOS
960d278c-c87d-42dc-ad28-42e010d8f0f1	TCGA-A6-5662	TCGA-COAD	46	-16873	'--	not hispanic or latino	male	white	Alive	1964	'--	16873	M1	N2	Stage IVA	T3	'--	not reported	718	Adenocarcinoma, NOS	no	No	not reported	Splenic flexure of colon	No	Splenic flexure of colon	stage iva	2010	no	Radiation Therapy, NOS
960d278c-c87d-42dc-ad28-42e010d8f0f1	TCGA-A6-5662	TCGA-COAD	46	-16873	'--	not hispanic or latino	male	white	Alive	1964	'--	16873	M1	N2	Stage IVA	T3	'--	not reported	718	Adenocarcinoma, NOS	no	No	not reported	Splenic flexure of colon	No	Splenic flexure of colon	stage iva	2010	yes	Pharmaceutical Therapy, NOS
6454ff0c-26f8-4cc2-b77c-7e5abdc20acd	TCGA-NH-A8F7	TCGA-COAD	53	-19535	'--	not hispanic or latino	female	black or african american	Alive	1960	'--	19535	MX	N0	Stage IIA	T3	7th	not reported	543	Adenocarcinoma, NOS	no	No	not reported	Sigmoid colon	Yes	Sigmoid colon	stage iia	2013	yes	Radiation Therapy, NOS
6454ff0c-26f8-4cc2-b77c-7e5abdc20acd	TCGA-NH-A8F7	TCGA-COAD	53	-19535	'--	not hispanic or latino	female	black or african american	Alive	1960	'--	19535	MX	N0	Stage IIA	T3	7th	not reported	543	Adenocarcinoma, NOS	no	No	not reported	Sigmoid colon	Yes	Sigmoid colon	stage iia	2013	yes	Pharmaceutical Therapy, NOS
cc53bf9e-5e27-4305-a08b-552120c10aa5	TCGA-AA-3950	TCGA-COAD	79	-29130	'--	not reported	female	not reported	Alive	1931	'--	29130	M0	N0	Stage IIA	T3	6th	not reported	730	Mucinous adenocarcinoma	yes	No	not reported	Ascending colon	Not Reported	Ascending colon	stage iia	2010	no	Radiation Therapy, NOS
cc53bf9e-5e27-4305-a08b-552120c10aa5	TCGA-AA-3950	TCGA-COAD	79	-29130	'--	not reported	female	not reported	Alive	1931	'--	29130	M0	N0	Stage IIA	T3	6th	not reported	730	Mucinous adenocarcinoma	yes	No	not reported	Ascending colon	Not Reported	Ascending colon	stage iia	2010	no	Pharmaceutical Therapy, NOS
2dced66c-1f0d-4039-a5e5-54cca77c16e9	TCGA-AA-3548	TCGA-COAD	71	-26175	'--	not reported	female	not reported	Alive	1937	'--	26175	M0	N2	Stage IIIC	T3	6th	not reported	1034	Adenocarcinoma, NOS	no	No	not reported	Colon, NOS	No	Colon, NOS	stage iiic	2008	yes	Pharmaceutical Therapy, NOS
2dced66c-1f0d-4039-a5e5-54cca77c16e9	TCGA-AA-3548	TCGA-COAD	71	-26175	'--	not reported	female	not reported	Alive	1937	'--	26175	M0	N2	Stage IIIC	T3	6th	not reported	1034	Adenocarcinoma, NOS	no	No	not reported	Colon, NOS	No	Colon, NOS	stage iiic	2008	no	Radiation Therapy, NOS
4f601d7b-8db1-4c6d-9374-21dcd804980d	TCGA-AD-6895	TCGA-COAD	84	-30879	'--	not hispanic or latino	male	white	Alive	1927	'--	30879	M0	N1a	Stage IIIB	T3	7th	not reported	763	Adenocarcinoma, NOS	yes	No	not reported	Cecum	Not Reported	Cecum	stage iiib	2011	no	Pharmaceutical Therapy, NOS
4f601d7b-8db1-4c6d-9374-21dcd804980d	TCGA-AD-6895	TCGA-COAD	84	-30879	'--	not hispanic or latino	male	white	Alive	1927	'--	30879	M0	N1a	Stage IIIB	T3	7th	not reported	763	Adenocarcinoma, NOS	yes	No	not reported	Cecum	Not Reported	Cecum	stage iiib	2011	no	Radiation Therapy, NOS
20ccd267-74e5-4574-a8e1-028bcd74aaeb	TCGA-AA-3872	TCGA-COAD	45	-16651	'--	not reported	male	not reported	Alive	1964	'--	16651	M1	N2	Stage IV	T4	6th	not reported	0	Adenocarcinoma, NOS	no	No	not reported	Colon, NOS	No	Colon, NOS	stage iv	2009	not reported	Pharmaceutical Therapy, NOS
20ccd267-74e5-4574-a8e1-028bcd74aaeb	TCGA-AA-3872	TCGA-COAD	45	-16651	'--	not reported	male	not reported	Alive	1964	'--	16651	M1	N2	Stage IV	T4	6th	not reported	0	Adenocarcinoma, NOS	no	No	not reported	Colon, NOS	No	Colon, NOS	stage iv	2009	not reported	Radiation Therapy, NOS
081a3dc7-45e1-457d-add0-c4686140a8d0	TCGA-AA-A00D	TCGA-COAD	70	-25689	'--	not reported	male	not reported	Alive	1937	'--	25689	M0	N0	Stage I	T2	6th	not reported	578	Adenocarcinoma, NOS	no	No	not reported	Ascending colon	No	Ascending colon	stage i	2007	no	Pharmaceutical Therapy, NOS
081a3dc7-45e1-457d-add0-c4686140a8d0	TCGA-AA-A00D	TCGA-COAD	70	-25689	'--	not reported	male	not reported	Alive	1937	'--	25689	M0	N0	Stage I	T2	6th	not reported	578	Adenocarcinoma, NOS	no	No	not reported	Ascending colon	No	Ascending colon	stage i	2007	no	Radiation Therapy, NOS
1c111912-c664-42f5-9802-065b1994a2f4	TCGA-F4-6855	TCGA-COAD	70	-25890	'--	not hispanic or latino	female	white	Alive	1941	'--	25890	M0	N0	Stage IIA	T3	7th	not reported	1442	Adenocarcinoma, NOS	no	No	not reported	Sigmoid colon	No	Sigmoid colon	stage iia	2011	no	Radiation Therapy, NOS
1c111912-c664-42f5-9802-065b1994a2f4	TCGA-F4-6855	TCGA-COAD	70	-25890	'--	not hispanic or latino	female	white	Alive	1941	'--	25890	M0	N0	Stage IIA	T3	7th	not reported	1442	Adenocarcinoma, NOS	no	No	not reported	Sigmoid colon	No	Sigmoid colon	stage iia	2011	no	Pharmaceutical Therapy, NOS
13eff2e5-e33a-485f-9ba4-8a7ccb3c7528	TCGA-AD-6888	TCGA-COAD	73	-26816	472	not hispanic or latino	male	white	Dead	1937	'--	26816	M0	N1b	Stage IIIB	T3	7th	not reported	155	Adenocarcinoma, NOS	yes	No	not reported	Hepatic flexure of colon	Not Reported	Ascending colon	stage iiib	2010	no	Pharmaceutical Therapy, NOS
13eff2e5-e33a-485f-9ba4-8a7ccb3c7528	TCGA-AD-6888	TCGA-COAD	73	-26816	472	not hispanic or latino	male	white	Dead	1937	'--	26816	M0	N1b	Stage IIIB	T3	7th	not reported	155	Adenocarcinoma, NOS	yes	No	not reported	Hepatic flexure of colon	Not Reported	Ascending colon	stage iiib	2010	no	Radiation Therapy, NOS
19089ae0-b590-4649-9d94-a147fa506e32	TCGA-G4-6627	TCGA-COAD	84	-30697	'--	not hispanic or latino	male	white	Alive	1923	'--	30697	M0	N0	Stage IIA	T3	6th	not reported	2175	Adenocarcinoma, NOS	no	No	not reported	Ascending colon	No	Ascending colon	stage iia	2007	no	Radiation Therapy, NOS
19089ae0-b590-4649-9d94-a147fa506e32	TCGA-G4-6627	TCGA-COAD	84	-30697	'--	not hispanic or latino	male	white	Alive	1923	'--	30697	M0	N0	Stage IIA	T3	6th	not reported	2175	Adenocarcinoma, NOS	no	No	not reported	Ascending colon	No	Ascending colon	stage iia	2007	no	Pharmaceutical Therapy, NOS
c293a148-a88c-4fb3-b2f4-e64e918044f9	TCGA-CK-4950	TCGA-COAD	68	-24944	'--	not hispanic or latino	female	black or african american	Alive	1940	'--	24944	M0	N1	Stage IIIB	T3	6th	not reported	2599	Mucinous adenocarcinoma	no	No	not reported	Cecum	No	Cecum	stage iiib	2008	yes	Pharmaceutical Therapy, NOS
c293a148-a88c-4fb3-b2f4-e64e918044f9	TCGA-CK-4950	TCGA-COAD	68	-24944	'--	not hispanic or latino	female	black or african american	Alive	1940	'--	24944	M0	N1	Stage IIIB	T3	6th	not reported	2599	Mucinous adenocarcinoma	no	No	not reported	Cecum	No	Cecum	stage iiib	2008	no	Radiation Therapy, NOS
10881458-55b2-41d1-8358-4ee6ccb8ec85	TCGA-AA-A02K	TCGA-COAD	50	-18506	426	not reported	male	not reported	Dead	1959	'--	18506	M1	N2	Stage IV	T4	6th	not reported	0	Adenocarcinoma, NOS	no	No	not reported	Ascending colon	No	Ascending colon	stage iv	2009	yes	Pharmaceutical Therapy, NOS
10881458-55b2-41d1-8358-4ee6ccb8ec85	TCGA-AA-A02K	TCGA-COAD	50	-18506	426	not reported	male	not reported	Dead	1959	'--	18506	M1	N2	Stage IV	T4	6th	not reported	0	Adenocarcinoma, NOS	no	No	not reported	Ascending colon	No	Ascending colon	stage iv	2009	no	Radiation Therapy, NOS
0f74d992-00da-4728-9564-086ca1b95921	TCGA-A6-2679	TCGA-COAD	73	-26820	'--	not hispanic or latino	female	white	Alive	1936	'--	26820	'--	N0	Stage IIB	T3	6th	not reported	1366	Adenocarcinoma, NOS	no	No	not reported	Ascending colon	No	Ascending colon	stage iib	2009	no	Pharmaceutical Therapy, NOS
0f74d992-00da-4728-9564-086ca1b95921	TCGA-A6-2679	TCGA-COAD	73	-26820	'--	not hispanic or latino	female	white	Alive	1936	'--	26820	'--	N0	Stage IIB	T3	6th	not reported	1366	Adenocarcinoma, NOS	no	No	not reported	Ascending colon	No	Ascending colon	stage iib	2009	no	Radiation Therapy, NOS
2900eadd-7e27-4371-94e5-7d58cdff0138	TCGA-F4-6461	TCGA-COAD	41	-15151	338	not hispanic or latino	female	white	Dead	1970	'--	15151	M0	N2	Stage IIIC	T4b	7th	not reported	0	Adenocarcinoma, NOS	no	No	not reported	Colon, NOS	No	Colon, NOS	stage iiic	2011	no	Pharmaceutical Therapy, NOS
2900eadd-7e27-4371-94e5-7d58cdff0138	TCGA-F4-6461	TCGA-COAD	41	-15151	338	not hispanic or latino	female	white	Dead	1970	'--	15151	M0	N2	Stage IIIC	T4b	7th	not reported	0	Adenocarcinoma, NOS	no	No	not reported	Colon, NOS	No	Colon, NOS	stage iiic	2011	no	Radiation Therapy, NOS
2c0a725a-e829-4d84-89d9-d0d47f6cfa37	TCGA-G4-6628	TCGA-COAD	78	-28772	'--	not hispanic or latino	male	white	Alive	1928	'--	28772	M0	N0	Stage I	T2	6th	not reported	2424	Adenocarcinoma, NOS	yes	No	not reported	Cecum	Not Reported	Cecum	stage i	2006	no	Pharmaceutical Therapy, NOS
2c0a725a-e829-4d84-89d9-d0d47f6cfa37	TCGA-G4-6628	TCGA-COAD	78	-28772	'--	not hispanic or latino	male	white	Alive	1928	'--	28772	M0	N0	Stage I	T2	6th	not reported	2424	Adenocarcinoma, NOS	yes	No	not reported	Cecum	Not Reported	Cecum	stage i	2006	no	Radiation Therapy, NOS
1b0b0533-7c4f-4edd-a75e-8b56f49d54ab	TCGA-DM-A1D0	TCGA-COAD	79	-28875	'--	not hispanic or latino	female	white	Alive	1922	'--	28875	M0	N0	Stage IIA	T3	'--	not reported	3974	Adenocarcinoma, NOS	no	No	not reported	Sigmoid colon	No	Sigmoid colon	stage iia	2001	not reported	Pharmaceutical Therapy, NOS
1b0b0533-7c4f-4edd-a75e-8b56f49d54ab	TCGA-DM-A1D0	TCGA-COAD	79	-28875	'--	not hispanic or latino	female	white	Alive	1922	'--	28875	M0	N0	Stage IIA	T3	'--	not reported	3974	Adenocarcinoma, NOS	no	No	not reported	Sigmoid colon	No	Sigmoid colon	stage iia	2001	not reported	Radiation Therapy, NOS
568dbda7-88b5-4330-881f-dc5d6c7ce4ae	TCGA-G4-6307	TCGA-COAD	37	-13648	'--	not hispanic or latino	female	white	Alive	1970	'--	13648	M0	N1	Stage IIIB	T3	2nd	not reported	1674	Adenocarcinoma, NOS	no	No	not reported	Sigmoid colon	No	Sigmoid colon	stage iiib	2007	no	Radiation Therapy, NOS
568dbda7-88b5-4330-881f-dc5d6c7ce4ae	TCGA-G4-6307	TCGA-COAD	37	-13648	'--	not hispanic or latino	female	white	Alive	1970	'--	13648	M0	N1	Stage IIIB	T3	2nd	not reported	1674	Adenocarcinoma, NOS	no	No	not reported	Sigmoid colon	No	Sigmoid colon	stage iiib	2007	yes	Pharmaceutical Therapy, NOS
d655bbf6-c710-411d-aff5-ceb0fb6e6680	TCGA-AA-3867	TCGA-COAD	74	-27028	'--	not reported	male	not reported	Alive	1933	'--	27028	M1	N2	Stage IV	T3	6th	not reported	731	Adenocarcinoma, NOS	yes	No	not reported	Sigmoid colon	Not Reported	Sigmoid colon	stage iv	2007	no	Pharmaceutical Therapy, NOS
d655bbf6-c710-411d-aff5-ceb0fb6e6680	TCGA-AA-3867	TCGA-COAD	74	-27028	'--	not reported	male	not reported	Alive	1933	'--	27028	M1	N2	Stage IV	T3	6th	not reported	731	Adenocarcinoma, NOS	yes	No	not reported	Sigmoid colon	Not Reported	Sigmoid colon	stage iv	2007	no	Radiation Therapy, NOS
33e989b9-fac4-47d8-b429-269044ac772a	TCGA-AA-3977	TCGA-COAD	65	-23832	'--	not reported	male	not reported	Alive	1944	'--	23832	'--	N0	'--	T2	6th	not reported	761	Adenocarcinoma, NOS	no	No	not reported	Sigmoid colon	No	Sigmoid colon	not reported	2009	no	Pharmaceutical Therapy, NOS
33e989b9-fac4-47d8-b429-269044ac772a	TCGA-AA-3977	TCGA-COAD	65	-23832	'--	not reported	male	not reported	Alive	1944	'--	23832	'--	N0	'--	T2	6th	not reported	761	Adenocarcinoma, NOS	no	No	not reported	Sigmoid colon	No	Sigmoid colon	not reported	2009	no	Radiation Therapy, NOS
73a142e1-8ac2-4cfe-b8cf-7e9dea64f488	TCGA-AA-A02J	TCGA-COAD	70	-25749	153	not reported	female	not reported	Dead	1938	2008	25749	M1	N0	Stage IV	T3	6th	not reported	'--	Adenocarcinoma, NOS	no	No	not reported	Sigmoid colon	No	Sigmoid colon	stage iv	2008	not reported	Pharmaceutical Therapy, NOS
73a142e1-8ac2-4cfe-b8cf-7e9dea64f488	TCGA-AA-A02J	TCGA-COAD	70	-25749	153	not reported	female	not reported	Dead	1938	2008	25749	M1	N0	Stage IV	T3	6th	not reported	'--	Adenocarcinoma, NOS	no	No	not reported	Sigmoid colon	No	Sigmoid colon	stage iv	2008	not reported	Radiation Therapy, NOS
eecaa5cd-0b69-4af2-a782-035025f207b6	TCGA-D5-6928	TCGA-COAD	80	-29411	'--	not hispanic or latino	male	white	Alive	1931	'--	29411	M0	N0	Stage IIA	T3	7th	not reported	354	Mucinous adenocarcinoma	no	No	not reported	Hepatic flexure of colon	No	Hepatic flexure of colon	stage iia	2011	no	Radiation Therapy, NOS
eecaa5cd-0b69-4af2-a782-035025f207b6	TCGA-D5-6928	TCGA-COAD	80	-29411	'--	not hispanic or latino	male	white	Alive	1931	'--	29411	M0	N0	Stage IIA	T3	7th	not reported	354	Mucinous adenocarcinoma	no	No	not reported	Hepatic flexure of colon	No	Hepatic flexure of colon	stage iia	2011	no	Pharmaceutical Therapy, NOS
cbdabbcd-d8f1-4d7c-9e18-ebd83d888c51	TCGA-AA-3949	TCGA-COAD	87	-32081	'--	not reported	female	not reported	Alive	1922	'--	32081	M0	N1	Stage IIIB	T3	6th	not reported	791	Mucinous adenocarcinoma	no	No	not reported	Ascending colon	No	Ascending colon	stage iiib	2009	no	Radiation Therapy, NOS
cbdabbcd-d8f1-4d7c-9e18-ebd83d888c51	TCGA-AA-3949	TCGA-COAD	87	-32081	'--	not reported	female	not reported	Alive	1922	'--	32081	M0	N1	Stage IIIB	T3	6th	not reported	791	Mucinous adenocarcinoma	no	No	not reported	Ascending colon	No	Ascending colon	stage iiib	2009	no	Pharmaceutical Therapy, NOS
60ad2c8a-6bbf-43fc-ae73-cc1f6d6c163c	TCGA-AA-A00F	TCGA-COAD	66	-24379	'--	not reported	male	not reported	Alive	1941	'--	24379	M0	N2	Stage IIIC	T3	6th	not reported	1035	Adenocarcinoma, NOS	no	No	not reported	Sigmoid colon	No	Sigmoid colon	stage iiic	2007	no	Radiation Therapy, NOS
60ad2c8a-6bbf-43fc-ae73-cc1f6d6c163c	TCGA-AA-A00F	TCGA-COAD	66	-24379	'--	not reported	male	not reported	Alive	1941	'--	24379	M0	N2	Stage IIIC	T3	6th	not reported	1035	Adenocarcinoma, NOS	no	No	not reported	Sigmoid colon	No	Sigmoid colon	stage iiic	2007	yes	Pharmaceutical Therapy, NOS
ce00896a-f7d2-4123-bb95-24cb6e53fc32	TCGA-5M-AAT6	TCGA-COAD	40	-14852	290	hispanic or latino	female	black or african american	Dead	1969	2009	14852	M1a	N2b	Stage IV	T4a	6th	not reported	'--	Adenocarcinoma, NOS	no	No	not reported	Transverse colon	No	Ascending colon	stage iv	2009	no	Radiation Therapy, NOS
ce00896a-f7d2-4123-bb95-24cb6e53fc32	TCGA-5M-AAT6	TCGA-COAD	40	-14852	290	hispanic or latino	female	black or african american	Dead	1969	2009	14852	M1a	N2b	Stage IV	T4a	6th	not reported	'--	Adenocarcinoma, NOS	no	No	not reported	Transverse colon	No	Ascending colon	stage iv	2009	yes	Pharmaceutical Therapy, NOS
b16bb717-d1cf-4237-a554-43f3995b82f2	TCGA-AA-3815	TCGA-COAD	65	-23922	'--	not reported	female	not reported	Alive	1942	'--	23922	M0	N0	Stage IIA	T3	6th	not reported	1005	Adenocarcinoma, NOS	no	No	not reported	Cecum	No	Cecum	stage iia	2007	no	Pharmaceutical Therapy, NOS
b16bb717-d1cf-4237-a554-43f3995b82f2	TCGA-AA-3815	TCGA-COAD	65	-23922	'--	not reported	female	not reported	Alive	1942	'--	23922	M0	N0	Stage IIA	T3	6th	not reported	1005	Adenocarcinoma, NOS	no	No	not reported	Cecum	No	Cecum	stage iia	2007	no	Radiation Therapy, NOS
85bdc1ac-a1a4-46c2-bc2d-e5fabf5c89e9	TCGA-DM-A28E	TCGA-COAD	72	-26602	'--	not hispanic or latino	female	white	Alive	1929	'--	26602	M0	N0	Stage IIA	T3	6th	not reported	3648	Adenocarcinoma, NOS	no	No	not reported	Sigmoid colon	No	Sigmoid colon	stage iia	2001	not reported	Radiation Therapy, NOS
85bdc1ac-a1a4-46c2-bc2d-e5fabf5c89e9	TCGA-DM-A28E	TCGA-COAD	72	-26602	'--	not hispanic or latino	female	white	Alive	1929	'--	26602	M0	N0	Stage IIA	T3	6th	not reported	3648	Adenocarcinoma, NOS	no	No	not reported	Sigmoid colon	No	Sigmoid colon	stage iia	2001	not reported	Pharmaceutical Therapy, NOS
15d1b0fb-5c5f-4689-94f5-b33120a2bfae	TCGA-D5-5539	TCGA-COAD	60	-22097	'--	not hispanic or latino	male	white	Alive	1950	'--	22097	M0	N1	Stage IIIA	T3	'--	not reported	596	Mucinous adenocarcinoma	no	No	not reported	Ascending colon	No	Ascending colon	stage iiia	2010	yes	Pharmaceutical Therapy, NOS
15d1b0fb-5c5f-4689-94f5-b33120a2bfae	TCGA-D5-5539	TCGA-COAD	60	-22097	'--	not hispanic or latino	male	white	Alive	1950	'--	22097	M0	N1	Stage IIIA	T3	'--	not reported	596	Mucinous adenocarcinoma	no	No	not reported	Ascending colon	No	Ascending colon	stage iiia	2010	no	Radiation Therapy, NOS
65056295-8fcd-4f82-a3c9-a5acd79521fe	TCGA-A6-6648	TCGA-COAD	56	-20641	'--	not hispanic or latino	male	white	Alive	1954	'--	20641	M1a	N0	Stage IVA	T3	7th	not reported	766	Adenocarcinoma, NOS	no	No	not reported	Descending colon	No	Descending colon	stage iva	2010	yes	Pharmaceutical Therapy, NOS
65056295-8fcd-4f82-a3c9-a5acd79521fe	TCGA-A6-6648	TCGA-COAD	56	-20641	'--	not hispanic or latino	male	white	Alive	1954	'--	20641	M1a	N0	Stage IVA	T3	7th	not reported	766	Adenocarcinoma, NOS	no	No	not reported	Descending colon	No	Descending colon	stage iva	2010	no	Radiation Therapy, NOS
01f493d4-229d-47a6-baa8-32a342c65d01	TCGA-AA-A00O	TCGA-COAD	83	-30316	'--	not reported	female	not reported	Alive	1925	'--	30316	M0	N2	Stage IIIC	T3	6th	not reported	822	Adenocarcinoma, NOS	no	No	not reported	Sigmoid colon	No	Sigmoid colon	stage iiic	2008	no	Pharmaceutical Therapy, NOS
01f493d4-229d-47a6-baa8-32a342c65d01	TCGA-AA-A00O	TCGA-COAD	83	-30316	'--	not reported	female	not reported	Alive	1925	'--	30316	M0	N2	Stage IIIC	T3	6th	not reported	822	Adenocarcinoma, NOS	no	No	not reported	Sigmoid colon	No	Sigmoid colon	stage iiic	2008	no	Radiation Therapy, NOS
db246424-3979-4f23-b316-8d30c449ee15	TCGA-AA-3984	TCGA-COAD	61	-22585	'--	not reported	female	not reported	Alive	1948	'--	22585	M0	N0	Stage IIA	T3	6th	not reported	0	Adenocarcinoma, NOS	no	No	not reported	Sigmoid colon	No	Sigmoid colon	stage iia	2009	not reported	Radiation Therapy, NOS
db246424-3979-4f23-b316-8d30c449ee15	TCGA-AA-3984	TCGA-COAD	61	-22585	'--	not reported	female	not reported	Alive	1948	'--	22585	M0	N0	Stage IIA	T3	6th	not reported	0	Adenocarcinoma, NOS	no	No	not reported	Sigmoid colon	No	Sigmoid colon	stage iia	2009	not reported	Pharmaceutical Therapy, NOS
40c217ee-429f-41f4-adc6-db9186622b17	TCGA-CM-6172	TCGA-COAD	70	-25902	'--	not hispanic or latino	female	white	Alive	1940	'--	25902	M0	N1a	Stage IIIB	T3	7th	not reported	335	Adenocarcinoma, NOS	no	No	not reported	Sigmoid colon	No	Sigmoid colon	stage iiib	2010	no	Radiation Therapy, NOS
40c217ee-429f-41f4-adc6-db9186622b17	TCGA-CM-6172	TCGA-COAD	70	-25902	'--	not hispanic or latino	female	white	Alive	1940	'--	25902	M0	N1a	Stage IIIB	T3	7th	not reported	335	Adenocarcinoma, NOS	no	No	not reported	Sigmoid colon	No	Sigmoid colon	stage iiib	2010	yes	Pharmaceutical Therapy, NOS
abb0d53f-f74e-45dc-8fbb-40863016f3c6	TCGA-AA-3681	TCGA-COAD	77	-28399	'--	not reported	female	not reported	Alive	1929	'--	28399	M0	N1	Stage III	T3	5th	not reported	182	Adenocarcinoma, NOS	no	No	not reported	Cecum	No	Cecum	stage iii	2006	no	Radiation Therapy, NOS
abb0d53f-f74e-45dc-8fbb-40863016f3c6	TCGA-AA-3681	TCGA-COAD	77	-28399	'--	not reported	female	not reported	Alive	1929	'--	28399	M0	N1	Stage III	T3	5th	not reported	182	Adenocarcinoma, NOS	no	No	not reported	Cecum	No	Cecum	stage iii	2006	no	Pharmaceutical Therapy, NOS
de287a25-981d-49f8-81af-fe0300e4cd31	TCGA-AZ-4315	TCGA-COAD	61	-22340	'--	not hispanic or latino	male	white	Alive	1945	'--	22340	M0	N0	Stage IIA	T3	'--	not reported	1776	Adenocarcinoma, NOS	no	No	not reported	Cecum	No	Cecum	stage iia	2006	no	Radiation Therapy, NOS
de287a25-981d-49f8-81af-fe0300e4cd31	TCGA-AZ-4315	TCGA-COAD	61	-22340	'--	not hispanic or latino	male	white	Alive	1945	'--	22340	M0	N0	Stage IIA	T3	'--	not reported	1776	Adenocarcinoma, NOS	no	No	not reported	Cecum	No	Cecum	stage iia	2006	no	Pharmaceutical Therapy, NOS
4a785dc7-f5f6-4607-a19d-e6354b2fb5a9	TCGA-F4-6808	TCGA-COAD	54	-19803	'--	not hispanic or latino	female	white	Alive	1957	'--	19803	M0	N0	Stage I	T1	7th	not reported	1024	Adenocarcinoma, NOS	no	No	not reported	Sigmoid colon	No	Sigmoid colon	stage i	2011	no	Pharmaceutical Therapy, NOS
4a785dc7-f5f6-4607-a19d-e6354b2fb5a9	TCGA-F4-6808	TCGA-COAD	54	-19803	'--	not hispanic or latino	female	white	Alive	1957	'--	19803	M0	N0	Stage I	T1	7th	not reported	1024	Adenocarcinoma, NOS	no	No	not reported	Sigmoid colon	No	Sigmoid colon	stage i	2011	no	Radiation Therapy, NOS
65ab030d-39f2-48ab-80ac-90cb1faa823a	TCGA-CA-5796	TCGA-COAD	52	-19353	'--	not hispanic or latino	female	asian	Alive	1958	'--	19353	M0	N0	Stage IIA	T3	6th	not reported	377	Mucinous adenocarcinoma	no	No	not reported	Ascending colon	No	Ascending colon	stage iia	2010	yes	Pharmaceutical Therapy, NOS
65ab030d-39f2-48ab-80ac-90cb1faa823a	TCGA-CA-5796	TCGA-COAD	52	-19353	'--	not hispanic or latino	female	asian	Alive	1958	'--	19353	M0	N0	Stage IIA	T3	6th	not reported	377	Mucinous adenocarcinoma	no	No	not reported	Ascending colon	No	Ascending colon	stage iia	2010	no	Radiation Therapy, NOS
cc22913d-2dda-48bb-82aa-9960b73f3e44	TCGA-NH-A5IV	TCGA-COAD	90	-32872	'--	not hispanic or latino	female	black or african american	Alive	1922	'--	32872	MX	N0	Stage IIA	T3	7th	not reported	0	Adenocarcinoma, NOS	no	No	not reported	Transverse colon	No	Transverse colon	stage iia	2012	no	Radiation Therapy, NOS
cc22913d-2dda-48bb-82aa-9960b73f3e44	TCGA-NH-A5IV	TCGA-COAD	90	-32872	'--	not hispanic or latino	female	black or african american	Alive	1922	'--	32872	MX	N0	Stage IIA	T3	7th	not reported	0	Adenocarcinoma, NOS	no	No	not reported	Transverse colon	No	Transverse colon	stage iia	2012	no	Pharmaceutical Therapy, NOS
2d02bd7a-5beb-4e43-9ccb-18d89c9d5ca2	TCGA-AA-3560	TCGA-COAD	72	-26359	'--	not reported	female	not reported	Alive	1937	'--	26359	M0	N2	Stage IIIC	T3	6th	not reported	608	Adenocarcinoma, NOS	yes	No	not reported	Sigmoid colon	Not Reported	Sigmoid colon	stage iiic	2009	yes	Pharmaceutical Therapy, NOS
2d02bd7a-5beb-4e43-9ccb-18d89c9d5ca2	TCGA-AA-3560	TCGA-COAD	72	-26359	'--	not reported	female	not reported	Alive	1937	'--	26359	M0	N2	Stage IIIC	T3	6th	not reported	608	Adenocarcinoma, NOS	yes	No	not reported	Sigmoid colon	Not Reported	Sigmoid colon	stage iiic	2009	no	Radiation Therapy, NOS
44c2854e-3f8c-48e1-b4d5-1b5778d4fce4	TCGA-AA-3858	TCGA-COAD	67	-24806	'--	not reported	male	not reported	Alive	1942	'--	24806	M0	N0	Stage I	T2	6th	not reported	945	Adenocarcinoma, NOS	no	No	not reported	Colon, NOS	No	Colon, NOS	stage i	2009	no	Pharmaceutical Therapy, NOS
44c2854e-3f8c-48e1-b4d5-1b5778d4fce4	TCGA-AA-3858	TCGA-COAD	67	-24806	'--	not reported	male	not reported	Alive	1942	'--	24806	M0	N0	Stage I	T2	6th	not reported	945	Adenocarcinoma, NOS	no	No	not reported	Colon, NOS	No	Colon, NOS	stage i	2009	no	Radiation Therapy, NOS
381cf7f3-cd7b-4660-8175-ff8062f7bf78	TCGA-AA-A00L	TCGA-COAD	66	-24319	'--	not reported	male	not reported	Alive	1943	'--	24319	M0	N0	Stage IIA	T3	6th	not reported	1157	Adenocarcinoma, NOS	yes	No	not reported	Transverse colon	Not Reported	Transverse colon	stage iia	2009	no	Pharmaceutical Therapy, NOS
381cf7f3-cd7b-4660-8175-ff8062f7bf78	TCGA-AA-A00L	TCGA-COAD	66	-24319	'--	not reported	male	not reported	Alive	1943	'--	24319	M0	N0	Stage IIA	T3	6th	not reported	1157	Adenocarcinoma, NOS	yes	No	not reported	Transverse colon	Not Reported	Transverse colon	stage iia	2009	no	Radiation Therapy, NOS
13ae9d83-a22f-451f-88bb-686051725cf3	TCGA-AA-A01P	TCGA-COAD	80	-29554	1158	not reported	female	not reported	Dead	1923	'--	29554	M0	N1	Stage III	T3	5th	not reported	0	Adenocarcinoma, NOS	no	No	not reported	Ascending colon	No	Ascending colon	stage iii	2003	no	Pharmaceutical Therapy, NOS
13ae9d83-a22f-451f-88bb-686051725cf3	TCGA-AA-A01P	TCGA-COAD	80	-29554	1158	not reported	female	not reported	Dead	1923	'--	29554	M0	N1	Stage III	T3	5th	not reported	0	Adenocarcinoma, NOS	no	No	not reported	Ascending colon	No	Ascending colon	stage iii	2003	no	Radiation Therapy, NOS
76e96b5a-b565-42c7-a651-34d5132e6dde	TCGA-CM-6679	TCGA-COAD	58	-21519	'--	not hispanic or latino	male	white	Alive	1953	'--	21519	M0	N0	Stage IIA	T3	7th	not reported	306	Adenocarcinoma, NOS	no	No	not reported	Sigmoid colon	No	Sigmoid colon	stage iia	2011	no	Radiation Therapy, NOS
76e96b5a-b565-42c7-a651-34d5132e6dde	TCGA-CM-6679	TCGA-COAD	58	-21519	'--	not hispanic or latino	male	white	Alive	1953	'--	21519	M0	N0	Stage IIA	T3	7th	not reported	306	Adenocarcinoma, NOS	no	No	not reported	Sigmoid colon	No	Sigmoid colon	stage iia	2011	no	Pharmaceutical Therapy, NOS
d4da3298-3a02-44a6-bdcd-d260f38e520b	TCGA-AY-A71X	TCGA-COAD	54	-19904	'--	not hispanic or latino	female	black or african american	Alive	1959	'--	19904	M0	N0	Stage I	T2	7th	not reported	588	Adenocarcinoma, NOS	no	No	not reported	Cecum	No	Cecum	stage i	2013	no	Pharmaceutical Therapy, NOS
d4da3298-3a02-44a6-bdcd-d260f38e520b	TCGA-AY-A71X	TCGA-COAD	54	-19904	'--	not hispanic or latino	female	black or african american	Alive	1959	'--	19904	M0	N0	Stage I	T2	7th	not reported	588	Adenocarcinoma, NOS	no	No	not reported	Cecum	No	Cecum	stage i	2013	no	Radiation Therapy, NOS
b95720b1-aa00-4c6a-b202-3350d035829f	TCGA-AA-3489	TCGA-COAD	75	-27606	214	not reported	male	not reported	Dead	1927	'--	27606	M0	N0	Stage II	T3	5th	not reported	31	Adenocarcinoma, NOS	no	No	not reported	Colon, NOS	No	Colon, NOS	stage ii	2002	no	Pharmaceutical Therapy, NOS
b95720b1-aa00-4c6a-b202-3350d035829f	TCGA-AA-3489	TCGA-COAD	75	-27606	214	not reported	male	not reported	Dead	1927	'--	27606	M0	N0	Stage II	T3	5th	not reported	31	Adenocarcinoma, NOS	no	No	not reported	Colon, NOS	No	Colon, NOS	stage ii	2002	no	Radiation Therapy, NOS
c82bbe23-0264-45a7-b1a6-82b4654108c8	TCGA-AA-3864	TCGA-COAD	71	-26237	'--	not reported	male	not reported	Alive	1934	'--	26237	M0	N0	Stage II	T3	5th	not reported	1612	Adenocarcinoma, NOS	no	No	not reported	Cecum	No	Cecum	stage ii	2005	no	Radiation Therapy, NOS
c82bbe23-0264-45a7-b1a6-82b4654108c8	TCGA-AA-3864	TCGA-COAD	71	-26237	'--	not reported	male	not reported	Alive	1934	'--	26237	M0	N0	Stage II	T3	5th	not reported	1612	Adenocarcinoma, NOS	no	No	not reported	Cecum	No	Cecum	stage ii	2005	no	Pharmaceutical Therapy, NOS
a06c09a8-0951-49f4-a765-5147bbcae109	TCGA-AA-3664	TCGA-COAD	74	-27363	'--	not reported	female	not reported	Alive	1931	'--	27363	M0	N0	Stage II	T3	5th	not reported	1643	Adenocarcinoma, NOS	no	No	not reported	Cecum	No	Ascending colon	stage ii	2005	no	Radiation Therapy, NOS
a06c09a8-0951-49f4-a765-5147bbcae109	TCGA-AA-3664	TCGA-COAD	74	-27363	'--	not reported	female	not reported	Alive	1931	'--	27363	M0	N0	Stage II	T3	5th	not reported	1643	Adenocarcinoma, NOS	no	No	not reported	Cecum	No	Ascending colon	stage ii	2005	no	Pharmaceutical Therapy, NOS
bc02f801-081b-489b-87cb-d275c70299d5	TCGA-AA-3845	TCGA-COAD	86	-31593	0	not reported	female	not reported	Dead	1923	2009	31593	M0	N0	Stage IIA	T3	6th	not reported	'--	Adenocarcinoma, NOS	no	No	not reported	Ascending colon	No	Ascending colon	stage iia	2009	not reported	Pharmaceutical Therapy, NOS
bc02f801-081b-489b-87cb-d275c70299d5	TCGA-AA-3845	TCGA-COAD	86	-31593	0	not reported	female	not reported	Dead	1923	2009	31593	M0	N0	Stage IIA	T3	6th	not reported	'--	Adenocarcinoma, NOS	no	No	not reported	Ascending colon	No	Ascending colon	stage iia	2009	not reported	Radiation Therapy, NOS
27d9c162-11bb-48fb-a41a-aa05fcb4c1c2	TCGA-G4-6293	TCGA-COAD	49	-18076	'--	not hispanic or latino	female	white	Alive	1953	'--	18076	M0	N1	Stage III	T3	5th	not reported	4051	Adenocarcinoma, NOS	no	No	not reported	Transverse colon	No	Transverse colon	stage iii	2002	yes	Pharmaceutical Therapy, NOS
27d9c162-11bb-48fb-a41a-aa05fcb4c1c2	TCGA-G4-6293	TCGA-COAD	49	-18076	'--	not hispanic or latino	female	white	Alive	1953	'--	18076	M0	N1	Stage III	T3	5th	not reported	4051	Adenocarcinoma, NOS	no	No	not reported	Transverse colon	No	Transverse colon	stage iii	2002	no	Radiation Therapy, NOS
df228c56-89ac-4122-93b3-6c0740c4ec09	TCGA-AA-3534	TCGA-COAD	78	-28489	'--	not reported	female	not reported	Alive	1929	'--	28489	M0	N0	Stage IIA	T3	6th	not reported	882	Adenocarcinoma, NOS	no	No	not reported	Ascending colon	No	Ascending colon	stage iia	2007	no	Pharmaceutical Therapy, NOS
df228c56-89ac-4122-93b3-6c0740c4ec09	TCGA-AA-3534	TCGA-COAD	78	-28489	'--	not reported	female	not reported	Alive	1929	'--	28489	M0	N0	Stage IIA	T3	6th	not reported	882	Adenocarcinoma, NOS	no	No	not reported	Ascending colon	No	Ascending colon	stage iia	2007	no	Radiation Therapy, NOS
c8d6fe73-3504-42a5-9723-e1916fba8208	TCGA-AZ-6606	TCGA-COAD	81	-29704	357	not hispanic or latino	male	white	Dead	1928	2009	29704	M1	N2	Stage IV	T4	6th	not reported	'--	Adenocarcinoma, NOS	no	No	not reported	Cecum	No	Cecum	stage iv	2009	no	Radiation Therapy, NOS
c8d6fe73-3504-42a5-9723-e1916fba8208	TCGA-AZ-6606	TCGA-COAD	81	-29704	357	not hispanic or latino	male	white	Dead	1928	2009	29704	M1	N2	Stage IV	T4	6th	not reported	'--	Adenocarcinoma, NOS	no	No	not reported	Cecum	No	Cecum	stage iv	2009	yes	Pharmaceutical Therapy, NOS
ac13d568-f79e-4ba7-b7bf-18e4354e0920	TCGA-D5-6532	TCGA-COAD	61	-22344	'--	not hispanic or latino	male	white	Alive	1949	'--	22344	M0	N0	Stage IIA	T3	'--	not reported	555	Adenocarcinoma, NOS	no	No	not reported	Sigmoid colon	No	Sigmoid colon	stage iia	2010	no	Pharmaceutical Therapy, NOS
ac13d568-f79e-4ba7-b7bf-18e4354e0920	TCGA-D5-6532	TCGA-COAD	61	-22344	'--	not hispanic or latino	male	white	Alive	1949	'--	22344	M0	N0	Stage IIA	T3	'--	not reported	555	Adenocarcinoma, NOS	no	No	not reported	Sigmoid colon	No	Sigmoid colon	stage iia	2010	no	Radiation Therapy, NOS
c4d74653-d26b-4e51-aee0-82ee3d42f883	TCGA-AA-3517	TCGA-COAD	60	-22099	'--	not reported	male	not reported	Alive	1947	'--	22099	M0	N0	Stage IIA	T3	6th	not reported	1186	Adenocarcinoma, NOS	no	No	not reported	Colon, NOS	No	Colon, NOS	stage iia	2007	no	Radiation Therapy, NOS
c4d74653-d26b-4e51-aee0-82ee3d42f883	TCGA-AA-3517	TCGA-COAD	60	-22099	'--	not reported	male	not reported	Alive	1947	'--	22099	M0	N0	Stage IIA	T3	6th	not reported	1186	Adenocarcinoma, NOS	no	No	not reported	Colon, NOS	No	Colon, NOS	stage iia	2007	yes	Pharmaceutical Therapy, NOS
e83e5700-f968-4978-bb78-56a83936ce8c	TCGA-D5-6536	TCGA-COAD	73	-26890	'--	not hispanic or latino	male	white	Alive	1937	'--	26890	M0	N0	Stage IIA	T3	7th	not reported	543	Adenocarcinoma, NOS	no	No	not reported	Colon, NOS	No	Colon, NOS	stage iia	2010	no	Radiation Therapy, NOS
e83e5700-f968-4978-bb78-56a83936ce8c	TCGA-D5-6536	TCGA-COAD	73	-26890	'--	not hispanic or latino	male	white	Alive	1937	'--	26890	M0	N0	Stage IIA	T3	7th	not reported	543	Adenocarcinoma, NOS	no	No	not reported	Colon, NOS	No	Colon, NOS	stage iia	2010	no	Pharmaceutical Therapy, NOS
143f2dd6-a280-41c5-9242-442ef91b73ec	TCGA-DM-A288	TCGA-COAD	68	-25084	427	not hispanic or latino	male	white	Dead	1933	2002	25084	M0	N2	Stage IIIC	T3	6th	not reported	427	Mucinous adenocarcinoma	no	No	not reported	Cecum	No	Cecum	stage iiic	2001	not reported	Radiation Therapy, NOS
143f2dd6-a280-41c5-9242-442ef91b73ec	TCGA-DM-A288	TCGA-COAD	68	-25084	427	not hispanic or latino	male	white	Dead	1933	2002	25084	M0	N2	Stage IIIC	T3	6th	not reported	427	Mucinous adenocarcinoma	no	No	not reported	Cecum	No	Cecum	stage iiic	2001	not reported	Pharmaceutical Therapy, NOS
93ca8937-97c0-4f6e-bdec-66d32f2a7b3d	TCGA-AA-A029	TCGA-COAD	67	-24686	'--	not reported	male	not reported	Alive	1939	'--	24686	M0	N0	Stage II	T3	5th	not reported	1581	Adenocarcinoma, NOS	no	No	not reported	Cecum	No	Cecum	stage ii	2006	no	Pharmaceutical Therapy, NOS
93ca8937-97c0-4f6e-bdec-66d32f2a7b3d	TCGA-AA-A029	TCGA-COAD	67	-24686	'--	not reported	male	not reported	Alive	1939	'--	24686	M0	N0	Stage II	T3	5th	not reported	1581	Adenocarcinoma, NOS	no	No	not reported	Cecum	No	Cecum	stage ii	2006	no	Radiation Therapy, NOS
c8d7eb0f-2502-4277-a8ef-435b08f3c863	TCGA-CM-4743	TCGA-COAD	69	-25291	'--	not hispanic or latino	male	white	Alive	1941	'--	25291	M0	N0	Stage IIA	T3	'--	not reported	701	Adenocarcinoma, NOS	no	No	not reported	Ascending colon	No	Ascending colon	stage iia	2010	yes	Pharmaceutical Therapy, NOS
c8d7eb0f-2502-4277-a8ef-435b08f3c863	TCGA-CM-4743	TCGA-COAD	69	-25291	'--	not hispanic or latino	male	white	Alive	1941	'--	25291	M0	N0	Stage IIA	T3	'--	not reported	701	Adenocarcinoma, NOS	no	No	not reported	Ascending colon	No	Ascending colon	stage iia	2010	no	Radiation Therapy, NOS
8632579e-d318-4dab-9994-d3945afc42ab	TCGA-A6-3809	TCGA-COAD	71	-26274	'--	not hispanic or latino	female	white	Alive	1938	'--	26274	M0	N0	Stage IIB	T4	6th	not reported	996	Mucinous adenocarcinoma	no	No	not reported	Colon, NOS	No	Colon, NOS	stage iib	2009	no	Pharmaceutical Therapy, NOS
8632579e-d318-4dab-9994-d3945afc42ab	TCGA-A6-3809	TCGA-COAD	71	-26274	'--	not hispanic or latino	female	white	Alive	1938	'--	26274	M0	N0	Stage IIB	T4	6th	not reported	996	Mucinous adenocarcinoma	no	No	not reported	Colon, NOS	No	Colon, NOS	stage iib	2009	no	Radiation Therapy, NOS
73448b56-a6c6-4c98-a153-ab704261e073	TCGA-AA-A02W	TCGA-COAD	73	-26693	'--	not reported	female	not reported	Alive	1933	'--	26693	M0	N0	Stage I	T2	5th	not reported	1247	Adenocarcinoma, NOS	no	No	not reported	Sigmoid colon	No	Sigmoid colon	stage i	2006	no	Pharmaceutical Therapy, NOS
73448b56-a6c6-4c98-a153-ab704261e073	TCGA-AA-A02W	TCGA-COAD	73	-26693	'--	not reported	female	not reported	Alive	1933	'--	26693	M0	N0	Stage I	T2	5th	not reported	1247	Adenocarcinoma, NOS	no	No	not reported	Sigmoid colon	No	Sigmoid colon	stage i	2006	no	Radiation Therapy, NOS
b3c267aa-345d-40d8-a8da-f9f08c64f9c7	TCGA-D5-6923	TCGA-COAD	57	-21118	'--	not hispanic or latino	male	white	Alive	1954	'--	21118	M0	N0	Stage I	T2	7th	not reported	378	Adenocarcinoma, NOS	no	No	not reported	Sigmoid colon	No	Sigmoid colon	stage i	2011	no	Pharmaceutical Therapy, NOS
b3c267aa-345d-40d8-a8da-f9f08c64f9c7	TCGA-D5-6923	TCGA-COAD	57	-21118	'--	not hispanic or latino	male	white	Alive	1954	'--	21118	M0	N0	Stage I	T2	7th	not reported	378	Adenocarcinoma, NOS	no	No	not reported	Sigmoid colon	No	Sigmoid colon	stage i	2011	no	Radiation Therapy, NOS
31d960d7-8f5b-4d22-bf5e-fae0849c4efd	TCGA-D5-5540	TCGA-COAD	73	-26972	'--	not hispanic or latino	male	white	Alive	1937	'--	26972	M0	N0	Stage IIA	T3	'--	not reported	1706	Adenocarcinoma, NOS	no	No	not reported	Cecum	No	Cecum	stage iia	2010	no	Pharmaceutical Therapy, NOS
31d960d7-8f5b-4d22-bf5e-fae0849c4efd	TCGA-D5-5540	TCGA-COAD	73	-26972	'--	not hispanic or latino	male	white	Alive	1937	'--	26972	M0	N0	Stage IIA	T3	'--	not reported	1706	Adenocarcinoma, NOS	no	No	not reported	Cecum	No	Cecum	stage iia	2010	no	Radiation Therapy, NOS
88832340-46ad-449c-8f81-6a8e5b495510	TCGA-A6-6780	TCGA-COAD	74	-27250	'--	not hispanic or latino	male	white	Alive	1937	'--	27250	MX	N0	Stage IIA	T3	7th	not reported	612	Mucinous adenocarcinoma	no	No	not reported	Ascending colon	No	Ascending colon	stage iia	2011	no	Radiation Therapy, NOS
88832340-46ad-449c-8f81-6a8e5b495510	TCGA-A6-6780	TCGA-COAD	74	-27250	'--	not hispanic or latino	male	white	Alive	1937	'--	27250	MX	N0	Stage IIA	T3	7th	not reported	612	Mucinous adenocarcinoma	no	No	not reported	Ascending colon	No	Ascending colon	stage iia	2011	no	Pharmaceutical Therapy, NOS
e588714a-7753-4c3c-abb6-eaf1aab53ab3	TCGA-AZ-4682	TCGA-COAD	61	-22409	680	not hispanic or latino	male	white	Dead	1945	2007	22409	M1	N0	Stage IVA	T3	'--	not reported	'--	Adenocarcinoma, NOS	no	No	not reported	Rectosigmoid junction	No	Rectosigmoid junction	stage iva	2006	no	Radiation Therapy, NOS
e588714a-7753-4c3c-abb6-eaf1aab53ab3	TCGA-AZ-4682	TCGA-COAD	61	-22409	680	not hispanic or latino	male	white	Dead	1945	2007	22409	M1	N0	Stage IVA	T3	'--	not reported	'--	Adenocarcinoma, NOS	no	No	not reported	Rectosigmoid junction	No	Rectosigmoid junction	stage iva	2006	yes	Pharmaceutical Therapy, NOS
022f39e9-57ee-4b2b-8b3a-8929e3d69a37	TCGA-DM-A28F	TCGA-COAD	73	-26856	1094	not hispanic or latino	male	white	Dead	1929	2004	26856	M0	N1	Stage IIIB	T3	6th	not reported	1094	Adenocarcinoma, NOS	no	No	not reported	Sigmoid colon	No	Sigmoid colon	stage iiib	2002	not reported	Pharmaceutical Therapy, NOS
022f39e9-57ee-4b2b-8b3a-8929e3d69a37	TCGA-DM-A28F	TCGA-COAD	73	-26856	1094	not hispanic or latino	male	white	Dead	1929	2004	26856	M0	N1	Stage IIIB	T3	6th	not reported	1094	Adenocarcinoma, NOS	no	No	not reported	Sigmoid colon	No	Sigmoid colon	stage iiib	2002	not reported	Radiation Therapy, NOS
6e9e0c2f-2ddb-40f1-8e8c-618119e62ec1	TCGA-AA-3488	TCGA-COAD	58	-21519	153	not reported	male	not reported	Dead	1944	2002	21519	M1	N2	Stage IV	T3	5th	not reported	'--	Adenocarcinoma, NOS	no	No	not reported	Rectosigmoid junction	No	Rectosigmoid junction	stage iv	2002	not reported	Pharmaceutical Therapy, NOS
6e9e0c2f-2ddb-40f1-8e8c-618119e62ec1	TCGA-AA-3488	TCGA-COAD	58	-21519	153	not reported	male	not reported	Dead	1944	2002	21519	M1	N2	Stage IV	T3	5th	not reported	'--	Adenocarcinoma, NOS	no	No	not reported	Rectosigmoid junction	No	Rectosigmoid junction	stage iv	2002	not reported	Radiation Therapy, NOS
4f9775f2-b663-4daf-aa9e-50915cae9407	TCGA-A6-3808	TCGA-COAD	73	-26666	'--	not hispanic or latino	male	white	Alive	1936	'--	26666	M0	N0	Stage IIA	T3	'--	not reported	1014	Adenocarcinoma, NOS	no	No	not reported	Colon, NOS	No	Colon, NOS	stage iia	2009	no	Pharmaceutical Therapy, NOS
4f9775f2-b663-4daf-aa9e-50915cae9407	TCGA-A6-3808	TCGA-COAD	73	-26666	'--	not hispanic or latino	male	white	Alive	1936	'--	26666	M0	N0	Stage IIA	T3	'--	not reported	1014	Adenocarcinoma, NOS	no	No	not reported	Colon, NOS	No	Colon, NOS	stage iia	2009	no	Radiation Therapy, NOS
7ea546ce-f48a-4d9c-96b4-a0124c692870	TCGA-CM-4752	TCGA-COAD	58	-21519	'--	not hispanic or latino	male	black or african american	Alive	1952	'--	21519	M0	N0	Stage IIA	T3	'--	not reported	396	Adenocarcinoma, NOS	no	No	not reported	Ascending colon	No	Ascending colon	stage iia	2010	no	Pharmaceutical Therapy, NOS
7ea546ce-f48a-4d9c-96b4-a0124c692870	TCGA-CM-4752	TCGA-COAD	58	-21519	'--	not hispanic or latino	male	black or african american	Alive	1952	'--	21519	M0	N0	Stage IIA	T3	'--	not reported	396	Adenocarcinoma, NOS	no	No	not reported	Ascending colon	No	Ascending colon	stage iia	2010	no	Radiation Therapy, NOS
d3062aac-4c42-41b4-a9f3-90aa72e6fb1e	TCGA-F4-6569	TCGA-COAD	60	-22203	'--	not hispanic or latino	male	white	Alive	1951	'--	22203	M0	N0	Stage I	T2	7th	not reported	1087	Adenocarcinoma, NOS	no	No	not reported	Colon, NOS	No	Colon, NOS	stage i	2011	no	Radiation Therapy, NOS
d3062aac-4c42-41b4-a9f3-90aa72e6fb1e	TCGA-F4-6569	TCGA-COAD	60	-22203	'--	not hispanic or latino	male	white	Alive	1951	'--	22203	M0	N0	Stage I	T2	7th	not reported	1087	Adenocarcinoma, NOS	no	No	not reported	Colon, NOS	No	Colon, NOS	stage i	2011	yes	Pharmaceutical Therapy, NOS
265d7b06-65fe-42c5-ad21-e6b160e94718	TCGA-AA-3552	TCGA-COAD	85	-31290	396	not reported	male	not reported	Dead	1923	'--	31290	M0	N2	Stage IIIC	T3	6th	not reported	0	Adenocarcinoma, NOS	yes	No	not reported	Cecum	Not Reported	Cecum	stage iiic	2008	no	Radiation Therapy, NOS
265d7b06-65fe-42c5-ad21-e6b160e94718	TCGA-AA-3552	TCGA-COAD	85	-31290	396	not reported	male	not reported	Dead	1923	'--	31290	M0	N2	Stage IIIC	T3	6th	not reported	0	Adenocarcinoma, NOS	yes	No	not reported	Cecum	Not Reported	Cecum	stage iiic	2008	no	Pharmaceutical Therapy, NOS
23d0681a-912a-408f-b19a-0bbcf5ffc2f3	TCGA-AA-3695	TCGA-COAD	63	-23164	'--	not reported	female	not reported	Alive	1946	'--	23164	M1	N2	Stage IV	T3	6th	not reported	0	Adenocarcinoma, NOS	no	No	not reported	Cecum	No	Cecum	stage iv	2009	not reported	Pharmaceutical Therapy, NOS
23d0681a-912a-408f-b19a-0bbcf5ffc2f3	TCGA-AA-3695	TCGA-COAD	63	-23164	'--	not reported	female	not reported	Alive	1946	'--	23164	M1	N2	Stage IV	T3	6th	not reported	0	Adenocarcinoma, NOS	no	No	not reported	Cecum	No	Cecum	stage iv	2009	not reported	Radiation Therapy, NOS
912b61a1-6a5b-451c-b753-9c3dac03e8cb	TCGA-AA-3543	TCGA-COAD	84	-30772	'--	not reported	male	not reported	Alive	1924	'--	30772	M0	N0	Stage I	T2	6th	not reported	30	Mucinous adenocarcinoma	yes	Yes	not reported	Ascending colon	Not Reported	Ascending colon	stage i	2008	no	Radiation Therapy, NOS
912b61a1-6a5b-451c-b753-9c3dac03e8cb	TCGA-AA-3543	TCGA-COAD	84	-30772	'--	not reported	male	not reported	Alive	1924	'--	30772	M0	N0	Stage I	T2	6th	not reported	30	Mucinous adenocarcinoma	yes	Yes	not reported	Ascending colon	Not Reported	Ascending colon	stage i	2008	no	Pharmaceutical Therapy, NOS
cc1d6ad3-b60d-482e-8fa4-0af26823007d	TCGA-CM-5863	TCGA-COAD	60	-22127	'--	not hispanic or latino	female	white	Alive	1950	'--	22127	M0	N1b	Stage IIIB	T3	7th	not reported	457	Mucinous adenocarcinoma	no	No	not reported	Ascending colon	No	Ascending colon	stage iiib	2010	no	Radiation Therapy, NOS
cc1d6ad3-b60d-482e-8fa4-0af26823007d	TCGA-CM-5863	TCGA-COAD	60	-22127	'--	not hispanic or latino	female	white	Alive	1950	'--	22127	M0	N1b	Stage IIIB	T3	7th	not reported	457	Mucinous adenocarcinoma	no	No	not reported	Ascending colon	No	Ascending colon	stage iiib	2010	yes	Pharmaceutical Therapy, NOS
f4a804d3-b5c4-4da5-800f-6e5757ecfa1c	TCGA-DM-A1DA	TCGA-COAD	71	-26169	228	not hispanic or latino	female	white	Dead	1928	1999	26169	M0	N2	Stage IIIC	T3	'--	not reported	228	Adenocarcinoma, NOS	no	No	not reported	Cecum	No	Cecum	stage iiic	1999	not reported	Pharmaceutical Therapy, NOS
f4a804d3-b5c4-4da5-800f-6e5757ecfa1c	TCGA-DM-A1DA	TCGA-COAD	71	-26169	228	not hispanic or latino	female	white	Dead	1928	1999	26169	M0	N2	Stage IIIC	T3	'--	not reported	228	Adenocarcinoma, NOS	no	No	not reported	Cecum	No	Cecum	stage iiic	1999	not reported	Radiation Therapy, NOS
0f940ec0-eb0b-422a-a764-a26c8e5c216d	TCGA-AA-3837	TCGA-COAD	67	-24655	'--	not reported	male	not reported	Alive	1941	'--	24655	M0	N0	Stage IIA	T3	6th	not reported	1186	Mucinous adenocarcinoma	no	No	not reported	Colon, NOS	No	Colon, NOS	stage iia	2008	no	Pharmaceutical Therapy, NOS
0f940ec0-eb0b-422a-a764-a26c8e5c216d	TCGA-AA-3837	TCGA-COAD	67	-24655	'--	not reported	male	not reported	Alive	1941	'--	24655	M0	N0	Stage IIA	T3	6th	not reported	1186	Mucinous adenocarcinoma	no	No	not reported	Colon, NOS	No	Colon, NOS	stage iia	2008	no	Radiation Therapy, NOS
26a12266-c6d8-42f9-bd4e-5093d827ac9a	TCGA-AM-5820	TCGA-COAD	59	-21902	'--	not hispanic or latino	female	white	Alive	1951	'--	21902	M1	N2	Stage IVA	T4a	7th	not reported	14	Adenocarcinoma, NOS	no	No	not reported	Colon, NOS	No	Colon, NOS	stage iva	2010	not reported	Pharmaceutical Therapy, NOS
26a12266-c6d8-42f9-bd4e-5093d827ac9a	TCGA-AM-5820	TCGA-COAD	59	-21902	'--	not hispanic or latino	female	white	Alive	1951	'--	21902	M1	N2	Stage IVA	T4a	7th	not reported	14	Adenocarcinoma, NOS	no	No	not reported	Colon, NOS	No	Colon, NOS	stage iva	2010	not reported	Radiation Therapy, NOS
d7ba64d7-b4e5-488d-9f28-bcb7bf3c0f35	TCGA-AA-3522	TCGA-COAD	67	-24653	'--	not reported	male	not reported	Alive	1940	'--	24653	M0	N0	Stage IIA	T3	6th	not reported	1127	Adenocarcinoma, NOS	yes	No	not reported	Ascending colon	Not Reported	Ascending colon	stage iia	2007	no	Pharmaceutical Therapy, NOS
d7ba64d7-b4e5-488d-9f28-bcb7bf3c0f35	TCGA-AA-3522	TCGA-COAD	67	-24653	'--	not reported	male	not reported	Alive	1940	'--	24653	M0	N0	Stage IIA	T3	6th	not reported	1127	Adenocarcinoma, NOS	yes	No	not reported	Ascending colon	Not Reported	Ascending colon	stage iia	2007	no	Radiation Therapy, NOS
07dc5a1d-64b7-42ba-928e-9753bd533c1e	TCGA-A6-2675	TCGA-COAD	78	-28813	'--	not hispanic or latino	male	white	Alive	1931	'--	28813	MX	N0	Stage IIA	T3	6th	not reported	1321	Adenocarcinoma, NOS	no	No	not reported	Sigmoid colon	No	Sigmoid colon	stage iia	2009	no	Radiation Therapy, NOS
07dc5a1d-64b7-42ba-928e-9753bd533c1e	TCGA-A6-2675	TCGA-COAD	78	-28813	'--	not hispanic or latino	male	white	Alive	1931	'--	28813	MX	N0	Stage IIA	T3	6th	not reported	1321	Adenocarcinoma, NOS	no	No	not reported	Sigmoid colon	No	Sigmoid colon	stage iia	2009	no	Pharmaceutical Therapy, NOS
639e1050-088a-48fe-a0ef-4a01a3468cac	TCGA-AA-3496	TCGA-COAD	83	-30438	'--	not reported	female	not reported	Alive	1919	'--	30438	M0	N0	Stage II	T3	5th	not reported	31	Adenocarcinoma, NOS	yes	No	not reported	Ascending colon	Not Reported	Ascending colon	stage ii	2002	not reported	Radiation Therapy, NOS
639e1050-088a-48fe-a0ef-4a01a3468cac	TCGA-AA-3496	TCGA-COAD	83	-30438	'--	not reported	female	not reported	Alive	1919	'--	30438	M0	N0	Stage II	T3	5th	not reported	31	Adenocarcinoma, NOS	yes	No	not reported	Ascending colon	Not Reported	Ascending colon	stage ii	2002	not reported	Pharmaceutical Therapy, NOS
8e87ddca-f43e-4c6f-9d5b-430b666a7f6c	TCGA-CM-6169	TCGA-COAD	67	-24564	'--	not hispanic or latino	male	black or african american	Alive	1943	'--	24564	M0	N0	Stage IIA	T3	7th	not reported	396	Adenocarcinoma, NOS	no	No	not reported	Cecum	No	Cecum	stage iia	2010	yes	Pharmaceutical Therapy, NOS
8e87ddca-f43e-4c6f-9d5b-430b666a7f6c	TCGA-CM-6169	TCGA-COAD	67	-24564	'--	not hispanic or latino	male	black or african american	Alive	1943	'--	24564	M0	N0	Stage IIA	T3	7th	not reported	396	Adenocarcinoma, NOS	no	No	not reported	Cecum	No	Cecum	stage iia	2010	no	Radiation Therapy, NOS
384400c1-98d6-4cc3-8724-de6711f6208b	TCGA-AA-3980	TCGA-COAD	89	-32630	'--	not reported	female	not reported	Alive	1920	'--	32630	M0	N0	Stage I	T2	6th	not reported	242	Adenocarcinoma, NOS	no	No	not reported	Colon, NOS	No	Colon, NOS	stage i	2009	no	Pharmaceutical Therapy, NOS
384400c1-98d6-4cc3-8724-de6711f6208b	TCGA-AA-3980	TCGA-COAD	89	-32630	'--	not reported	female	not reported	Alive	1920	'--	32630	M0	N0	Stage I	T2	6th	not reported	242	Adenocarcinoma, NOS	no	No	not reported	Colon, NOS	No	Colon, NOS	stage i	2009	no	Radiation Therapy, NOS
97f6c8d3-09a0-4128-8f10-41e736648a5f	TCGA-AA-A01R	TCGA-COAD	47	-17289	'--	not reported	male	not reported	Alive	1957	'--	17289	M0	N2	Stage III	T3	5th	not reported	1065	Mucinous adenocarcinoma	no	No	not reported	Ascending colon	No	Ascending colon	stage iii	2004	yes	Pharmaceutical Therapy, NOS
97f6c8d3-09a0-4128-8f10-41e736648a5f	TCGA-AA-A01R	TCGA-COAD	47	-17289	'--	not reported	male	not reported	Alive	1957	'--	17289	M0	N2	Stage III	T3	5th	not reported	1065	Mucinous adenocarcinoma	no	No	not reported	Ascending colon	No	Ascending colon	stage iii	2004	yes	Radiation Therapy, NOS
85a57cfe-f1c9-44d9-8b50-022c0d3438d1	TCGA-AZ-5403	TCGA-COAD	43	-15983	1910	not hispanic or latino	male	white	Dead	1957	2005	15983	MX	N0	Stage II	T3	5th	not reported	'--	Adenocarcinoma, NOS	no	No	not reported	Descending colon	No	Descending colon	stage ii	2000	no	Pharmaceutical Therapy, NOS
85a57cfe-f1c9-44d9-8b50-022c0d3438d1	TCGA-AZ-5403	TCGA-COAD	43	-15983	1910	not hispanic or latino	male	white	Dead	1957	2005	15983	MX	N0	Stage II	T3	5th	not reported	'--	Adenocarcinoma, NOS	no	No	not reported	Descending colon	No	Descending colon	stage ii	2000	no	Radiation Therapy, NOS
ff1407c6-9174-4bae-a19b-d34ca71b898c	TCGA-A6-2680	TCGA-COAD	72	-26533	'--	not hispanic or latino	female	black or african american	Alive	1937	'--	26533	M0	N0	Stage II	T3	6th	not reported	1068	Adenocarcinoma, NOS	no	No	not reported	Hepatic flexure of colon	No	Hepatic flexure of colon	stage ii	2009	no	Pharmaceutical Therapy, NOS
ff1407c6-9174-4bae-a19b-d34ca71b898c	TCGA-A6-2680	TCGA-COAD	72	-26533	'--	not hispanic or latino	female	black or african american	Alive	1937	'--	26533	M0	N0	Stage II	T3	6th	not reported	1068	Adenocarcinoma, NOS	no	No	not reported	Hepatic flexure of colon	No	Hepatic flexure of colon	stage ii	2009	no	Radiation Therapy, NOS
6a4031c6-ee88-48be-81a5-a522720edd02	TCGA-CM-6164	TCGA-COAD	46	-16802	'--	not hispanic or latino	female	white	Alive	1963	'--	16802	M0	N0	Stage IIA	T3	6th	not reported	883	Adenocarcinoma, NOS	no	No	not reported	Sigmoid colon	No	Sigmoid colon	stage iia	2009	no	Pharmaceutical Therapy, NOS
6a4031c6-ee88-48be-81a5-a522720edd02	TCGA-CM-6164	TCGA-COAD	46	-16802	'--	not hispanic or latino	female	white	Alive	1963	'--	16802	M0	N0	Stage IIA	T3	6th	not reported	883	Adenocarcinoma, NOS	no	No	not reported	Sigmoid colon	No	Sigmoid colon	stage iia	2009	no	Radiation Therapy, NOS
3a8ca50f-bc9f-4250-8c8d-22893763ea46	TCGA-D5-6926	TCGA-COAD	65	-23768	'--	not hispanic or latino	male	white	Alive	1946	'--	23768	M0	N1	Stage IIIB	T4a	7th	not reported	275	Adenocarcinoma, NOS	no	No	not reported	Sigmoid colon	No	Sigmoid colon	stage iiib	2011	yes	Radiation Therapy, NOS
3a8ca50f-bc9f-4250-8c8d-22893763ea46	TCGA-D5-6926	TCGA-COAD	65	-23768	'--	not hispanic or latino	male	white	Alive	1946	'--	23768	M0	N1	Stage IIIB	T4a	7th	not reported	275	Adenocarcinoma, NOS	no	No	not reported	Sigmoid colon	No	Sigmoid colon	stage iiib	2011	yes	Pharmaceutical Therapy, NOS
6fbc2b46-6762-4778-aa7e-782162c5397c	TCGA-AZ-4681	TCGA-COAD	79	-28906	'--	not hispanic or latino	female	white	Alive	1925	'--	28906	M0	N0	Stage IIA	T3	6th	not reported	3247	Adenocarcinoma, NOS	no	No	not reported	Ascending colon	No	Ascending colon	stage iia	2004	no	Pharmaceutical Therapy, NOS
6fbc2b46-6762-4778-aa7e-782162c5397c	TCGA-AZ-4681	TCGA-COAD	79	-28906	'--	not hispanic or latino	female	white	Alive	1925	'--	28906	M0	N0	Stage IIA	T3	6th	not reported	3247	Adenocarcinoma, NOS	no	No	not reported	Ascending colon	No	Ascending colon	stage iia	2004	no	Radiation Therapy, NOS
